# Supplementary material for: The genomic signal of local environmental adaptation in Aedes aegypti mosquitoes
Source: Evol Appl. 2021 Feb 26;14(5):1301–13. doi: 10.1111/eva.13199 (PMC8127705; doi:10.1111/eva.13199)
Supplement: Supplementary file 2 — Table S1 [file EVA-14-1301-s006.xlsx]

## Sheet: Sheet1
Table S1. The localities and environmental data including the NDVI vegetation index (NDVI), average rainfall, average humidity, human population density (HPopD), maximum temperature (MaxT) and minimum temperature (MinT) averaged across all months for each Ae. aegypti sample.
Sample_Code	Province	Locality	Latitude	Longitude	Year	NDVI	Average rainfall	Average humidity	MinT	MaxT	HPopD
PAN5_3	Panama	Arraijan	8.94166	-79.6461	2017	0.49739	13.3503	80.5524	23.6533	31.3779	714.688
PAN5_4	Panama	Arraijan	8.94001	-79.6457	2017	0.49739	13.3503	80.5524	23.6533	31.3779	714.688
BTO1_9	Bocas del Toro	Ch. Grande	8.95003	-82.1198	2017	0.56565	11.2963	86.5065	20.0838	28.5676	166.793
BTO2_4	Bocas del Toro	Almirante	9.28993	-82.4009	2017	0.51486	10.0198	86.6846	21.0063	29.2276	932.973
PAN2_6	Panama Oeste	Lluvia de Oro	8.95921	-79.7011	2017	0.34906	10.6346	83.5112	23.1869	30.7468	343.357
BTO4_6	Bocas del Toro	Changuinola	9.47501	-82.509	2017	0.64397	9.3872	88.7449	20.6114	29.3156	266.691
BTO4_16	Bocas del Toro	Changuinola	9.44971	-82.5199	2017	0.42295	9.21626	89.078	20.5008	29.1137	357.453
PAN6_18	Panama	Chepo	9.16277	-79.0988	2017	0.49077	9.76066	86.8077	22.7358	30.0769	441.967
PAN5_6	Panama	Arraijan	8.9419	-79.6438	2017	0.46561	13.3503	80.5524	23.6533	31.3779	714.688
PAN5_2	Panama	Arraijan	8.94261	-79.646	2017	0.44798	13.3503	80.5524	23.6533	31.3779	714.688
PAN2_7	Panama Oeste	Lluvia de Oro	8.96045	-79.7009	2017	0.34906	10.6346	83.5112	23.1869	30.7468	343.357
PAN6_17	Panama	Chepo	9.16527	-79.0968	2017	0.44316	9.76066	86.8077	22.7358	30.0769	441.967
COL5_22	Colon	Sabanitas	9.35402	-79.8018	2017	0.50493	10.1932	84.7078	23.9116	31.0168	1477.91
PAN1_12	Panama Oeste	Princesa Mia	8.96613	-79.7014	2017	0.44017	10.6346	83.5112	23.1869	30.7468	343.357
LSA1_13	Los Santos	La Villa	7.93058	-80.407	2017	0.45815	8.55974	86.7135	22.774	32.0204	1675.19
LSA1_20	Los Santos	La Villa	7.93192	-80.4175	2017	0.5071	8.55974	86.7135	22.774	32.0204	1675.19
PAN2_8	Panama Oeste	Lluvia de Oro	8.95916	-79.7005	2017	0.34906	10.6346	83.5112	23.1869	30.7468	343.357
PAN3_6	Panama Oeste	Nuevo Chorrillo	8.95287	-79.6963	2017	0.39119	13.782	82.1657	23.3688	31.025	672.916
PAN2_9	Panama Oeste	Lluvia de Oro	8.96058	-79.7004	2017	0.34906	10.6346	83.5112	23.1869	30.7468	343.357
DAR2_12	Darien	Meteti	8.49889	-77.9825	2017	0.51729	7.2497	87.9432	22.6361	31.5979	210.53
PAN6_8	Panama	Chepo	9.15905	-79.0946	2017	0.5128	9.76066	86.8077	22.7358	30.0769	441.967
PAN3_3	Panama Oeste	Nuevo Chorrillo	8.955	-79.6963	2017	0.41935	13.782	82.1657	23.3688	31.025	672.916
COL3_10	Colon	Portobelo	9.5545	-79.6535	2017	0.19169	10.1019	86.1679	23.0506	30.4402	268.696
BTO1_6	Bocas del Toro	Ch. Grande	8.94979	-82.1171	2017	0.45292	11.2963	86.5065	20.0838	28.5676	166.793
PAN3_1	Panama Oeste	Nuevo Chorrillo	8.95236	-79.6989	2017	0.49801	13.782	82.1657	23.3688	31.025	672.916
COL5_5	Colon	Sabanitas	9.35362	-79.8048	2017	0.28642	10.1932	84.7078	23.9116	31.0168	1477.91
PAN1_8	Panama Oeste	Princesa Mia	8.96575	-79.7015	2017	0.44017	10.6346	83.5112	23.1869	30.7468	343.357
LSA1_10	Los Santos	La Villa	7.93861	-80.4117	2017	0.48754	8.55974	86.7135	22.774	32.0204	1675.19
DAR2_10	Darien	Meteti	8.49137	-77.9826	2017	0.53936	7.2497	87.9432	22.6361	31.5979	210.53
LSA1_8	Los Santos	La Villa	7.93964	-80.4131	2017	0.58654	8.55974	86.7135	22.774	32.0204	1675.19
LSA5_19	Los Santos	Pedasi	7.53161	-80.0177	2017	0.559621	4.45819	79.1975	24.1809	30.9855	NA
LSA5_14	Los Santos	Pedasi	7.52856	-80.0187	2017	0.559621	4.45819	79.1975	24.1809	30.9855	781
DAR2_6	Darien	Meteti	8.4941	-77.9697	2017	0.5574	7.2497	87.9432	22.6361	31.5979	210.53
COL5_26	Colon	Sabanitas	9.35331	-79.8081	2017	0.33854	10.1932	84.7078	23.9116	31.0168	1477.91
COL5_31	Colon	Sabanitas	9.35363	-79.8048	2017	0.28642	10.1932	84.7078	23.9116	31.0168	1477.91
PAN1_9	Panama Oeste	Princesa Mia	8.96495	-79.7017	2017	0.39404	10.6346	83.5112	23.1869	30.7468	343.357
COL5_23	Colon	Sabanitas	9.354	-79.8012	2017	0.50493	10.1932	84.7078	23.9116	31.0168	1477.91
LSA1_9	Los Santos	La Villa	7.94044	-80.4106	2017	0.5832	8.55974	86.7135	22.774	32.0204	1675.19
COL5_25	Colon	Sabanitas	9.35219	-79.8063	2017	0.32916	10.1932	84.7078	23.9116	31.0168	1477.91
COL5_29	Colon	Sabanitas	9.35295	-79.8058	2017	0.28394	10.1932	84.7078	23.9116	31.0168	1477.91
COL5_35	Colon	Sabanitas	9.35178	-79.8069	2017	0.34976	10.1932	84.7078	23.9116	31.0168	1477.91
LSA1_7	Los Santos	La Villa	7.93883	-80.4155	2017	0.44573	8.55974	86.7135	22.774	32.0204	1675.19
LSA5_6	Los Santos	Pedasi	7.53	-80.0169	2017	0.559621	4.45819	79.1975	24.1809	30.9855	781
BTO2_5	Bocas del Toro	Almirante	9.29066	-82.4011	2017	0.4313	10.0198	86.6846	21.0063	29.2276	932.973
BTO2_7	Bocas del Toro	Almirante	9.29066	-82.3904	2017	0.20881	9.9171	85.7765	21.7439	29.5002	204.828
BTO2_9	Bocas del Toro	Almirante	9.29355	-82.391	2017	0.51551	9.9171	85.7765	21.7439	29.5002	204.828
LSA1_11	Los Santos	La Villa	7.93789	-80.411	2017	0.48609	8.55974	86.7135	22.774	32.0204	1675.19
BTO2_10	Bocas del Toro	Almirante	9.29428	-82.3932	2017	0.56392	9.9171	85.7765	21.7439	29.5002	204.828
BTO2_18	Bocas del Toro	Almirante	9.29607	-82.4091	2017	0.58491	10.0198	86.6846	21.0063	29.2276	932.973
BTO2_20	Bocas del Toro	Almirante	9.29314	-82.4059	2017	0.55452	10.0198	86.6846	21.0063	29.2276	932.973
BTO4_1	Bocas del Toro	Changuinola	9.47043	-82.5135	2017	0.62054	9.3872	88.7449	20.6114	29.3156	266.691
BTO4_3	Bocas del Toro	Changuinola	9.47761	-82.5107	2017	0.6459	9.3872	88.7449	20.6114	29.3156	266.691
BTO4_11	Bocas del Toro	Changuinola	9.46476	-82.5196	2017	0.69997	9.21626	89.078	20.5008	29.1137	357.453
LSA5_7	Los Santos	Pedasi	7.53111	-80.0192	2017	0.559621	4.45819	79.1975	24.1809	30.9855	781
BTO4_9	Bocas del Toro	Changuinola	9.46629	-82.5182	2017	0.68622	9.21626	89.078	20.5008	29.1137	357.453
BTO1_5	Bocas del Toro	Ch. Grande	8.94768	-82.1173	2017	0.55099	11.2963	86.5065	20.0838	28.5676	166.793
BTO1_11	Bocas del Toro	Ch. Grande	8.95148	-82.121	2017	0.66321	11.2963	86.5065	20.0838	28.5676	166.793
BTO2_1	Bocas del Toro	Almirante	9.29122	-82.3959	2017	0.32908	9.9171	85.7765	21.7439	29.5002	204.828
BTO4_18	Bocas del Toro	Changuinola	9.45466	-82.5165	2017	0.51747	9.21626	89.078	20.5008	29.1137	357.453
BTO2_11	Bocas del Toro	Almirante	9.29525	-82.3968	2017	0.53184	9.9171	85.7765	21.7439	29.5002	204.828
BTO2_12	Bocas del Toro	Almirante	9.29685	-82.3982	2017	0.64716	9.9171	85.7765	21.7439	29.5002	204.828
BTO2_19	Bocas del Toro	Almirante	9.29371	-82.406	2017	0.52404	10.0198	86.6846	21.0063	29.2276	932.973
BTO4_7	Bocas del Toro	Changuinola	9.47289	-82.5103	2017	0.56357	9.3872	88.7449	20.6114	29.3156	266.691
BTO4_10	Bocas del Toro	Changuinola	9.46501	-82.5183	2017	0.63781	9.21626	89.078	20.5008	29.1137	357.453
BTO4_13	Bocas del Toro	Changuinola	9.45073	-82.5253	2017	0.69443	9.21626	89.078	20.5008	29.1137	357.453
BTO4_15	Bocas del Toro	Changuinola	9.45074	-82.5225	2017	0.6311	9.21626	89.078	20.5008	29.1137	357.453
CHI7_17	Chiriqui	David	8.42097	-82.4285	2017	0.40894	11.2347	85.5268	22.2174	31.1022	575.939
PAN6_3	Panama	Chepo	9.16415	-79.0919	2017	0.43218	9.76066	86.8077	22.7358	30.0769	441.967
PAN6_7	Panama	Chepo	9.16042	-79.0939	2017	0.60348	9.76066	86.8077	22.7358	30.0769	441.967
CHI7_18	Chiriqui	David	8.42209	-82.431	2017	0.32859	11.2347	85.5268	22.2174	31.1022	575.939
