# Supplementary material for: The genomic signal of local environmental adaptation in Aedes aegypti mosquitoes
Source: Evol Appl. 2021 Feb 26;14(5):1301–13. doi: 10.1111/eva.13199 (PMC8127705; doi:10.1111/eva.13199)
Supplement: Supplementary file 3 — Table S2 [file EVA-14-1301-s001.xlsx]

## Sheet: Sheet1
Table S2. Correlation coefficients for the variables NDVI vegetation index, average rainfall, the difference between minimum and maximum temperature (Temp. diff), average humidity, human population density (HPopD), maximum temperature (MaxT) and minimum temperature (MinT) averaged across all months
	NDVI	Rainfall	Temp. diff	Humidity	HPopD	MaxT	MinT
NDVI	-	-	-	-	-	-	-
Rainfall	-0.02	-	-	-	-	-	-
Temp. diff	-0.44	-0.36	-	-	-	-	-
Humidity	0.45	0.03	-0.76	-	-	-	-
HPopD	0.08	-0.01	0.13	0.26	-	-	-
MaxT	-0.39	-0.39	0.82	-0.73	0.06	-	-
MinT	-0.47	-0.28	0.94	-0.8	-0.05	0.72	-
