# Supplementary material for: The genomic signal of local environmental adaptation in Aedes aegypti mosquitoes
Source: Evol Appl. 2021 Feb 26;14(5):1301–13. doi: 10.1111/eva.13199 (PMC8127705; doi:10.1111/eva.13199)
Supplement: Supplementary file 4 — Table S3 [file EVA-14-1301-s003.xlsx]

## Sheet: Functions
Table S3. The annotated functions of 17 genes that include the 128 candidate loci involved in the local adaptation of Ae. aegypti as described in Vectorbase.
Gene stable ID	Gene description	Gene type	Chromosome/scaffold name	Gene start (bp)	Gene end (bp)	GO term name	GO term definition	GO domain
AAEL007657	low-density lipoprotein receptor (ldl)	protein_coding	1	12873445	12913096	integral component of membrane	The component of a membrane consisting of the gene products and protein complexes having at least some part of their peptide sequence embedded in the hydrophobic region of the membrane.	cellular_component
						calcium ion binding	Interacting selectively and non-covalently with calcium ions (Ca2+).	molecular_function
AAEL001710		protein_coding	2	441958067	442766939	protein localization involved in establishment of planar polarity	Any process in which a protein is transported to, and/or maintained in, a specific location in a cell that contributes to the establishment of planar polarity.	biological_process
						adherens junction	A cell junction at which anchoring proteins (cadherins or integrins) extend through the plasma membrane and are attached to actin filaments.	cellular_component
AAEL019568		protein_coding	2	453369647	453398010	ATP binding	Interacting selectively and non-covalently with ATP, adenosine 5'-triphosphate, a universally important coenzyme and enzyme regulator.	molecular_function
						S-adenosylmethionine biosynthetic process	The chemical reactions and pathways resulting in the formation of S-adenosylmethionine, S-(5'-adenosyl)-L-methionine, an important intermediate in one-carbon metabolism.	biological_process
						methionine adenosyltransferase activity	Catalysis of the reaction: ATP + L-methionine + H2O = phosphate + diphosphate + S-adenosyl-L-methionine.	molecular_function
AAEL020638		protein_coding	2	459261854	459288485	kinase activity	Catalysis of the transfer of a phosphate group, usually from ATP, to a substrate molecule.	molecular_function
						protein binding	Interacting selectively and non-covalently with any protein or protein complex (a complex of two or more proteins that may include other nonprotein molecules).	molecular_function
						protein serine/threonine kinase activity	Catalysis of the reactions: ATP + protein serine = ADP + protein serine phosphate, and ATP + protein threonine = ADP + protein threonine phosphate.	molecular_function
						protein-containing complex binding	Interacting selectively and non-covalently with a macromolecular complex.	molecular_function
AAEL006609	zinc finger protein	protein_coding	2	462601938	462606861	nucleic acid binding	Interacting selectively and non-covalently with any nucleic acid.	molecular_function
AAEL006610		protein_coding	2	462757004	462843291	protein binding	Interacting selectively and non-covalently with any protein or protein complex (a complex of two or more proteins that may include other nonprotein molecules).	molecular_function
AAEL006607	juvenile hormone-inducible protein, putative	protein_coding	2	462884609	462886033
AAEL006630		protein_coding	2	462897060	462898678
AAEL006613	pickpocket	protein_coding	2	463027538	463039524	membrane	A lipid bilayer along with all the proteins and protein complexes embedded in it an attached to it.	cellular_component
						integral component of membrane	The component of a membrane consisting of the gene products and protein complexes having at least some part of their peptide sequence embedded in the hydrophobic region of the membrane.	cellular_component
						sodium ion transport	The directed movement of sodium ions (Na+) into, out of or within a cell, or between cells, by means of some agent such as a transporter or pore.	biological_process
						sodium channel activity	Enables the facilitated diffusion of a sodium ion (by an energy-independent process) involving passage through a transmembrane aqueous pore or channel without evidence for a carrier-mediated mechanism.	molecular_function
AAEL006627	serine-type enodpeptidase	protein_coding	2	463226014	463226973	proteolysis	The hydrolysis of proteins into smaller polypeptides and/or amino acids by cleavage of their peptide bonds.	biological_process
						serine-type endopeptidase activity	Catalysis of the hydrolysis of internal, alpha-peptide bonds in a polypeptide chain by a catalytic mechanism that involves a catalytic triad consisting of a serine nucleophile that is activated by a proton relay involving an acidic residue (e.g. aspartate or glutamate) and a basic residue (usually histidine).	molecular_function
AAEL020303		protein_coding	2	463313906	463367902	ATP binding	Interacting selectively and non-covalently with ATP, adenosine 5'-triphosphate, a universally important coenzyme and enzyme regulator.	molecular_function
						integral component of membrane	The component of a membrane consisting of the gene products and protein complexes having at least some part of their peptide sequence embedded in the hydrophobic region of the membrane.	cellular_component
						transmembrane transport	The process in which a solute is transported across a lipid bilayer, from one side of a membrane to the other.	biological_process
						ATPase activity	Catalysis of the reaction: ATP + H2O = ADP + phosphate + 2 H+. May or may not be coupled to another reaction.	molecular_function
AAEL002683	aldehyde oxidase	protein_coding	2	464805900	464819668	molybdopterin cofactor binding	Interacting selectively and non-covalently with the molybdopterin cofactor (Moco), essential for the catalytic activity of some enzymes, e.g. sulfite oxidase, xanthine dehydrogenase, and aldehyde oxidase. The cofactor consists of a mononuclear molybdenum (Mo-molybdopterin) or tungsten ion (W-molybdopterin) coordinated by one or two molybdopterin ligands.	molecular_function
						electron transfer activity	Any molecular entity that serves as an electron acceptor and electron donor in an electron transport chain. An electron transport chain is a process in which a series of electron carriers operate together to transfer electrons from donors to any of several different terminal electron acceptors to generate a transmembrane electrochemical gradient.	molecular_function
						oxidoreductase activity	Catalysis of an oxidation-reduction (redox) reaction, a reversible chemical reaction in which the oxidation state of an atom or atoms within a molecule is altered. One substrate acts as a hydrogen or electron donor and becomes oxidized, while the other acts as hydrogen or electron acceptor and becomes reduced.	molecular_function
						oxidation-reduction process	A metabolic process that results in the removal or addition of one or more electrons to or from a substance, with or without the concomitant removal or addition of a proton or protons.	biological_process
						flavin adenine dinucleotide binding	Interacting selectively and non-covalently with FAD, flavin-adenine dinucleotide, the coenzyme or the prosthetic group of various flavoprotein oxidoreductase enzymes, in either the oxidized form, FAD, or the reduced form, FADH2.	molecular_function
						xanthine oxidase activity	Catalysis of the reaction: xanthine + H2O + O2 = urate + hydrogen peroxide.	molecular_function
						xanthine dehydrogenase activity	Catalysis of the reaction: xanthine + NAD+ + H2O = urate + NADH + H+.	molecular_function
						metal ion binding	Interacting selectively and non-covalently with any metal ion.	molecular_function
						iron ion binding	Interacting selectively and non-covalently with iron (Fe) ions.	molecular_function
						iron-sulfur cluster binding	Interacting selectively and non-covalently with an iron-sulfur cluster, a combination of iron and sulfur atoms.	molecular_function
						2 iron, 2 sulfur cluster binding	Interacting selectively and non-covalently with a 2 iron, 2 sulfur (2Fe-2S) cluster; this cluster consists of two iron atoms, with two inorganic sulfur atoms found between the irons and acting as bridging ligands.	molecular_function
						FAD binding	Interacting selectively and non-covalently with the oxidized form, FAD, of flavin-adenine dinucleotide, the coenzyme or the prosthetic group of various flavoprotein oxidoreductase enzymes.	molecular_function
AAEL002684	dachshund	protein_coding	2	465614172	465764066
AAEL000010	60S ribosomal protein L36 (Rpl36-1)	protein_coding	3	102915808	102917099	structural constituent of ribosome	The action of a molecule that contributes to the structural integrity of the ribosome.	molecular_function
						translation	The cellular metabolic process in which a protein is formed, using the sequence of a mature mRNA or circRNA molecule to specify the sequence of amino acids in a polypeptide chain. Translation is mediated by the ribosome, and begins with the formation of a ternary complex between aminoacylated initiator methionine tRNA, GTP, and initiation factor 2, which subsequently associates with the small sub…	biological_process
						ribosome	An intracellular organelle, about 200 A in diameter, consisting of RNA and protein. It is the site of protein biosynthesis resulting from translation of messenger RNA (mRNA). It consists of two subunits, one large and one small, each containing only protein and RNA. Both the ribosome and its subunits are characterized by their sedimentation coefficients, expressed in Svedberg units (symbol: S). H…	cellular_component
						intracellular	The living contents of a cell; the matter contained within (but not including) the plasma membrane, usually taken to exclude large vacuoles and masses of secretory or ingested material. In eukaryotes it includes the nucleus and cytoplasm.	cellular_component
AAEL008730	anillin/rhotekin (rtkn)	protein_coding	3	280355185	280379917
AAEL005305		protein_coding	3	308006495	308442172
AAEL013052	ubiquitin carboxyl-terminal hydrolase isozyme L3	protein_coding	3	310492268	310504566	ubiquitin-dependent protein catabolic process	The chemical reactions and pathways resulting in the breakdown of a protein or peptide by hydrolysis of its peptide bonds, initiated by the covalent attachment of a ubiquitin group, or multiple ubiquitin groups, to the protein.	biological_process
						thiol-dependent ubiquitin-specific protease activity	Catalysis of the thiol-dependent hydrolysis of a peptide bond formed by the C-terminal glycine of ubiquitin and another protein.	molecular_function
						intracellular	The living contents of a cell; the matter contained within (but not including) the plasma membrane, usually taken to exclude large vacuoles and masses of secretory or ingested material. In eukaryotes it includes the nucleus and cytoplasm.	cellular_component
