# Supplementary material for: The genomic signal of local environmental adaptation in Aedes aegypti mosquitoes
Source: Evol Appl. 2021 Feb 26;14(5):1301–13. doi: 10.1111/eva.13199 (PMC8127705; doi:10.1111/eva.13199)
Supplement: Supplementary file 5 — Table S4 [file EVA-14-1301-s004.xlsx]

## Sheet: Sheet1
Table S4. Variable importance explained by each variable in the full GDM model for the reference and candidate dataset including the geographic parameter MEM, NDVI vegetation index (NDVI), average rainfall, average humidity, human population density (HPopD), average maximum temperature (MaxT) and average minimum temperature (MinT). Variable importance is measured as the percent change in deviance…
	Reference loci	Candidate loci
All variables	23.23	53.37
Geographic	1.7	7.93
NDVI	0	NA
Average rainfall	9.25	0.01
Average humidity	17.81	0.53
HPopD	0.1	0
MaxT	9.46	3.38
MinT	3.17	1.53
