# Supplementary material for: The genomic signal of local environmental adaptation in Aedes aegypti mosquitoes
Source: Evol Appl. 2021 Feb 26;14(5):1301–13. doi: 10.1111/eva.13199 (PMC8127705; doi:10.1111/eva.13199)
Supplement: Supplementary file 6 — Dataset S1 [file EVA-14-1301-s005.bed]

supercont1.1	35379	35668	AAEL000064_RA_exon_1
supercont1.1	35674	35918	AAEL000064_RA_exon_2
supercont1.1	52163	52871	AAEL000064_RA_exon_4
supercont1.1	52943	53428	AAEL000064_RA_exon_5
supercont1.1	68223	68500	AAEL000024_RA_exon_3
supercont1.1	78160	78904	AAEL000024_RA_exon_4
supercont1.1	85692	86734	AAEL000029_RA_exon_1
supercont1.1	86742	87557	AAEL000029_RA_exon_2
supercont1.1	96306	96601	AAEL000029_RA_exon_3
supercont1.1	101420	103065	AAEL000070_RA_exon_1;AAEL000070_RA_exon_2
supercont1.1	228701	229437	AAEL000016_RA_exon_1
supercont1.1	229962	230225	AAEL000016_RA_exon_2
supercont1.1	230227	230322	AAEL000016_RA_exon_2
supercont1.1	248225	249626	AAEL000084_RA_exon_3
supercont1.1	271442	271740	AAEL000084_RA_exon_2
supercont1.1	287825	290241	AAEL000023_RA_exon_1
supercont1.1	290295	290438	AAEL000023_RA_exon_1
supercont1.1	321744	322237	AAEL000079_RA_exon_1
supercont1.1	322279	323203	AAEL000079_RA_exon_2
supercont1.1	365494	367001	AAEL000079_RA_exon_3
supercont1.1	377316	378021	AAEL000079_RA_exon_4
supercont1.1	378151	380208	AAEL000079_RA_exon_5
supercont1.1	382658	384236	AAEL000079_RA_exon_6
supercont1.1	389863	392145	AAEL000079_RA_exon_7
supercont1.1	413312	413778	AAEL017328_RA_exon_1
supercont1.1	413787	414621	AAEL017328_RA_exon_1
supercont1.1	453264	453544	AAEL000096_RA_exon_2
supercont1.1	458254	458719	AAEL000061_RA_exon_2
supercont1.1	458754	459099	AAEL000061_RA_exon_3
supercont1.1	530712	531688	AAEL000072_RA_exon_2;AAEL000081_RA_exon_7
supercont1.1	531712	532336	AAEL000081_RA_exon_6
supercont1.1	532347	533155	AAEL000081_RA_exon_5
supercont1.1	533594	534623	AAEL000081_RA_exon_2;AAEL000081_RA_exon_3
supercont1.1	536823	537346	AAEL000081_RA_exon_1
supercont1.1	560221	560915	AAEL000045_RA_exon_2;AAEL000045_RA_exon_3
supercont1.1	565583	567352	AAEL000049_RA_exon_1;AAEL000049_RA_exon_2
supercont1.1	764391	764830	AAEL000056_RA_exon_1
supercont1.1	850886	851505	AAEL000017_RA_exon_2
supercont1.1	904732	905194	AAEL000062_RA_exon_2
supercont1.1	905548	905931	AAEL000062_RA_exon_3
supercont1.1	922105	924665	AAEL000062_RA_exon_5;AAEL000062_RA_exon_6
supercont1.1	937832	938175	AAEL000062_RA_exon_7
supercont1.1	938192	938480	AAEL000062_RA_exon_8
supercont1.1	939617	940072	AAEL000062_RA_exon_10
supercont1.1	1037376	1037912	AAEL000093_RA_exon_2
supercont1.1	1038011	1039308	AAEL000093_RA_exon_3
supercont1.1	1052328	1052633	AAEL000093_RA_exon_4
supercont1.1	1099019	1100592	AAEL000093_RA_exon_7
supercont1.1	1486847	1487030	AAEL000053_RA_exon_3
supercont1.1	1487037	1488745	AAEL000053_RA_exon_3
supercont1.1	1489473	1490463	AAEL000053_RA_exon_2
supercont1.1	1513878	1514652	AAEL000053_RA_exon_1
supercont1.1	1529262	1529709	AAEL000013_RA_exon_2
supercont1.1	1529712	1530025	AAEL000013_RA_exon_3
supercont1.1	1543524	1543903	AAEL000013_RA_exon_4
supercont1.1	1543904	1544644	AAEL000013_RA_exon_5
supercont1.1	1693248	1693593	AAEL017335_RA_exon_2
supercont1.1	1944949	1945270	AAEL000087_RA_exon_14
supercont1.1	1959895	1961184	AAEL000087_RA_exon_12
supercont1.1	1961215	1961563	AAEL000087_RA_exon_11
supercont1.1	1967330	1967786	AAEL000087_RA_exon_10
supercont1.1	1972747	1973021	AAEL000087_RA_exon_8
supercont1.1	1973027	1973341	AAEL000087_RA_exon_7
supercont1.1	1992912	1993219	AAEL000087_RA_exon_5
supercont1.1	1993242	1993626	AAEL000087_RA_exon_4
supercont1.1	1996728	1997315	AAEL000087_RA_exon_3
supercont1.1	2006136	2006619	AAEL000087_RA_exon_2
supercont1.1	2031186	2031841	AAEL000099_RA_exon_4
supercont1.1	2031856	2032132	AAEL000099_RA_exon_3
supercont1.1	2094977	2095617	AAEL000028_RA_exon_4
supercont1.1	2103818	2104129	AAEL000028_RA_exon_3
supercont1.1	2126395	2126752	AAEL000059_RA_exon_5
supercont1.1	2126770	2127126	AAEL000059_RA_exon_4
supercont1.1	2127818	2128111	AAEL000059_RA_exon_3
supercont1.1	2151113	2152091	AAEL018109_RA_exon_5
supercont1.1	2153057	2153365	AAEL018109_RA_exon_3
supercont1.1	2166435	2167653	AAEL018109_RA_exon_2
supercont1.1	2191261	2191612	AAEL000037_RA_exon_5
supercont1.1	2191641	2191990	AAEL000037_RA_exon_4
supercont1.1	2192301	2192571	AAEL000037_RA_exon_3
supercont1.1	2206135	2206486	AAEL000086_RA_exon_5
supercont1.1	2206500	2206847	AAEL000086_RA_exon_4
supercont1.1	2207337	2207611	AAEL000086_RA_exon_1
supercont1.1	2229702	2230101	AAEL000074_RA_exon_2
supercont1.1	2241008	2241680	AAEL000074_RA_exon_4
supercont1.1	2242179	2242909	AAEL000038_RA_exon_4;AAEL000038_RA_exon_5
supercont1.1	2253288	2253752	AAEL000038_RA_exon_2
supercont1.1	2275226	2275573	AAEL017325_RA_exon_4
supercont1.1	2276067	2276526	AAEL017325_RA_exon_2
supercont1.1	2297618	2298468	AAEL000048_RA_exon_1
supercont1.1	2298688	2299081	AAEL000048_RA_exon_3
supercont1.1	2321304	2321626	AAEL000043_RA_exon_2
supercont1.1	2321634	2322301	AAEL000043_RA_exon_3
supercont1.1	2334649	2335565	AAEL000082_RA_exon_2
supercont1.1	2348815	2349209	AAEL000075_RA_exon_1
supercont1.1	2349972	2350472	AAEL000075_RA_exon_3
supercont1.1	2360895	2361387	AAEL000092_RA_exon_2
supercont1.1	2395656	2395998	AAEL000069_RA_exon_3
supercont1.1	2396231	2396549	AAEL000069_RA_exon_1
supercont1.1	2593840	2594306	AAEL000060_RA_exon_2
supercont1.1	2608519	2608868	AAEL000060_RA_exon_4
supercont1.1	2681771	2682193	AAEL000012_RA_exon_2
supercont1.1	2682456	2683044	AAEL000012_RA_exon_4
supercont1.1	2704015	2705620	AAEL000033_RA_exon_3
supercont1.1	2706038	2706357	AAEL000033_RA_exon_2
supercont1.1	2706368	2706740	AAEL000033_RA_exon_1
supercont1.1	2714008	2714385	AAEL000004_RA_exon_3
supercont1.1	2714388	2715113	AAEL000004_RA_exon_3
supercont1.1	2715128	2716025	AAEL000004_RA_exon_2
supercont1.1	2718110	2718831	AAEL000004_RA_exon_1
supercont1.1	2722676	2724425	AAEL000091_RA_exon_1;AAEL000091_RA_exon_2
supercont1.1	2726703	2727086	AAEL000026_RA_exon_1
supercont1.1	2728032	2728537	AAEL000026_RA_exon_2
supercont1.1	2732724	2733835	AAEL000097_RC_exon_2
supercont1.1	2743432	2744876	AAEL000077_RA_exon_3
supercont1.1	2750237	2750545	AAEL000077_RA_exon_2
supercont1.1	2767238	2767350	AAEL000068_RA_exon_2;AAEL000068_RB_exon_2
supercont1.1	2767353	2767561	AAEL000068_RA_exon_2;AAEL000068_RB_exon_2
supercont1.1	2779583	2779934	AAEL000068_RA_exon_3
supercont1.1	2782279	2783115	AAEL000046_RA_exon_2
supercont1.1	2783129	2783404	AAEL000046_RA_exon_1
supercont1.1	2796873	2797755	AAEL000020_RA_exon_1
supercont1.1	2800426	2801513	AAEL000020_RA_exon_2
supercont1.1	2802495	2803621	AAEL000020_RA_exon_3;AAEL000076_RA_exon_2
supercont1.1	2813108	2813706	AAEL000034_RA_exon_4
supercont1.1	2813718	2814618	AAEL000034_RA_exon_3
supercont1.1	2816186	2817205	AAEL000034_RA_exon_1;AAEL000034_RA_exon_2
supercont1.1	2834665	2835257	AAEL000054_RA_exon_14
supercont1.1	2845810	2846369	AAEL000054_RA_exon_11
supercont1.1	2846370	2846939	AAEL000054_RA_exon_10
supercont1.1	2847005	2847826	AAEL000054_RA_exon_9
supercont1.1	2847995	2849779	AAEL000054_RA_exon_8
supercont1.1	2850144	2853762	AAEL000054_RA_exon_5;AAEL000054_RA_exon_6
supercont1.1	2853829	2855003	AAEL000054_RA_exon_3;AAEL000054_RA_exon_4
supercont1.1	2855024	2855305	AAEL000054_RA_exon_2
supercont1.1	2988552	2989403	AAEL000050_RA_exon_2
supercont1.1	2998990	2999611	AAEL000085_RA_exon_3
supercont1.1	3005534	3005820	AAEL000085_RA_exon_2
supercont1.1	3005919	3006381	AAEL000085_RA_exon_1
supercont1.1	3074276	3074527	AAEL000067_RA_exon_4
supercont1.1	3074536	3074922	AAEL000067_RA_exon_4
supercont1.1	3085263	3089391	AAEL000067_RA_exon_3
supercont1.1	3143010	3143806	AAEL000094_RA_exon_4
supercont1.1	3144284	3144695	AAEL000094_RA_exon_2
supercont1.1	3144724	3145110	AAEL000094_RA_exon_1
supercont1.1	3238254	3239960	AAEL000058_RA_exon_1
supercont1.1	3291021	3292289	AAEL000098_RA_exon_2
supercont1.1	3333400	3333880	AAEL000019_RA_exon_1
supercont1.1	3466027	3466841	AAEL000036_RA_exon_2
supercont1.1	3472745	3473410	AAEL000036_RA_exon_1
supercont1.1	3522520	3524238	AAEL000021_RA_exon_2
supercont1.1	3553048	3553508	AAEL000021_RA_exon_1
supercont1.1	3603936	3604540	AAEL000057_RA_exon_5
supercont1.1	3618643	3620142	AAEL000057_RA_exon_6
supercont1.1	3620148	3620543	AAEL000057_RA_exon_7
supercont1.1	3644536	3644986	AAEL000003_RA_exon_1
supercont1.1	3655727	3656846	AAEL000003_RA_exon_2
supercont1.1	3667737	3668193	AAEL000003_RA_exon_4
supercont1.1	3668262	3668702	AAEL000035_RA_exon_2
supercont1.1	3682160	3682717	AAEL000063_RA_exon_5
supercont1.1	3682720	3683189	AAEL000063_RA_exon_4
supercont1.1	3698869	3699644	AAEL000063_RA_exon_2
supercont1.1	3722800	3723475	AAEL000027_RA_exon_1
supercont1.1	3723715	3724165	AAEL000027_RA_exon_3
supercont1.1	3724175	3724782	AAEL000027_RA_exon_4
supercont1.1	3761966	3762422	AAEL000095_RA_exon_2
supercont1.1	3762456	3763080	AAEL000095_RA_exon_3
supercont1.1	3777295	3778310	AAEL000011_RA_exon_2
supercont1.1	3778330	3779075	AAEL000011_RA_exon_1
supercont1.1	3788808	3789400	AAEL018359_RA_exon_4
supercont1.1	3789408	3789865	AAEL018359_RA_exon_3
supercont1.1	3789873	3791187	AAEL018359_RA_exon_1;AAEL018359_RA_exon_2
supercont1.1	3799263	3800022	AAEL018358_RA_exon_4
supercont1.1	3800048	3800521	AAEL018358_RA_exon_3
supercont1.1	3800533	3801441	AAEL018358_RA_exon_2
supercont1.1	3801458	3802457	AAEL018358_RA_exon_1
supercont1.1	3810843	3811396	AAEL000031_RA_exon_7
supercont1.1	3811403	3811759	AAEL000031_RA_exon_6
supercont1.1	3811973	3812326	AAEL000031_RA_exon_4
supercont1.1	3812353	3812801	AAEL000031_RA_exon_3
supercont1.1	3849160	3850210	AAEL000007_RA_exon_1
supercont1.1	3865587	3866227	AAEL000007_RA_exon_2
supercont1.1	3910182	3910728	AAEL000047_RA_exon_4
supercont1.1	3911459	3911909	AAEL000047_RA_exon_3
supercont1.1	3925967	3926600	AAEL000047_RA_exon_1
supercont1.1	3938867	3939363	AAEL000041_RA_exon_2
supercont1.1	3943507	3944131	AAEL000041_RA_exon_4
supercont1.1	3944137	3944425	AAEL000041_RA_exon_5
supercont1.1	3954035	3954732	AAEL000089_RA_exon_6;AAEL000089_RA_exon_7
supercont1.1	3954745	3955295	AAEL000089_RA_exon_5
supercont1.1	3961428	3961994	AAEL000089_RA_exon_1;AAEL000089_RA_exon_2
supercont1.1	3980523	3980863	AAEL000039_RA_exon_7
supercont1.1	3980883	3981435	AAEL000039_RA_exon_6
supercont1.1	3982081	3982468	AAEL000039_RA_exon_1
supercont1.1	4007329	4007998	AAEL000066_RA_exon_1
supercont1.1	4015297	4015858	AAEL000066_RA_exon_4
supercont1.1	4015862	4016211	AAEL000066_RA_exon_5
supercont1.1	4016212	4016500	AAEL000066_RA_exon_6
supercont1.1	4048118	4048789	AAEL000018_RA_exon_1
supercont1.1	4049173	4049730	AAEL000018_RA_exon_4
supercont1.1	4050053	4050420	AAEL000018_RA_exon_5
supercont1.1	4050423	4050724	AAEL000018_RA_exon_6
supercont1.1	4079603	4079749	AAEL018060_RA_exon_1
supercont1.1	4079783	4080742	AAEL018060_RA_exon_1
supercont1.1	4080753	4081523	AAEL018060_RA_exon_2
supercont1.1	4084917	4085376	AAEL018060_RA_exon_4
supercont1.1	4085397	4086160	AAEL018060_RA_exon_5
supercont1.1	4140296	4140547	AAEL000073_RA_exon_4
supercont1.1	4165509	4166397	AAEL000055_RA_exon_4
supercont1.1	4168892	4169202	AAEL000055_RA_exon_2
supercont1.1	4169257	4169611	AAEL000055_RA_exon_1
supercont1.1	4178305	4179557	AAEL000065_RA_exon_6
supercont1.1	4184350	4184883	AAEL000065_RA_exon_3
supercont1.1	4196570	4196930	AAEL000065_RA_exon_1
supercont1.1	4217099	4217619	AAEL000005_RB_exon_3;AAEL000005_RC_exon_2
supercont1.1	4220616	4220927	AAEL000005_RB_exon_4;AAEL000005_RC_exon_3
supercont1.1	4221066	4221486	AAEL000005_RB_exon_5;AAEL000005_RC_exon_4
supercont1.1	4236582	4237002	AAEL000010_RA_exon_2;AAEL000010_RB_exon_3
supercont1.1	4237438	4237861	AAEL000010_RA_exon_1
supercont1.1	4249551	4249806	AAEL000032_RB_exon_2;AAEL000032_RC_exon_2;AAEL000032_RD_exon_2
supercont1.1	4258137	4259453	AAEL000032_RB_exon_3;AAEL000032_RC_exon_3;AAEL000032_RD_exon_3;AAEL000032_RD_exon_4
supercont1.1	4259602	4260121	AAEL000032_RB_exon_3;AAEL000032_RC_exon_3;AAEL000032_RD_exon_3;AAEL000032_RD_exon_4
supercont1.1	4262469	4262964	AAEL000090_RA_exon_1
supercont1.1	4271632	4271962	AAEL000090_RA_exon_2
supercont1.1	4281435	4281832	AAEL000090_RA_exon_3
supercont1.1	4281845	4282166	AAEL000090_RA_exon_4
supercont1.1	4282812	4284413	AAEL000090_RA_exon_5
supercont1.1	4290694	4291112	AAEL000001_RA_exon_3
supercont1.1	4296621	4297462	AAEL000001_RA_exon_2
supercont1.1	4297991	4298439	AAEL000001_RA_exon_1
supercont1.1	4321482	4322995	AAEL000006_RA_exon_4;AAEL000006_RC_exon_2
supercont1.1	4323012	4323687	AAEL000006_RC_exon_1
supercont1.1	4357157	4358683	AAEL000006_RA_exon_3;AAEL000006_RB_exon_3;AAEL000025_RA_exon_3
supercont1.1	4358692	4359328	AAEL000006_RA_exon_2;AAEL000006_RB_exon_2;AAEL000025_RA_exon_2
supercont1.1	4359342	4359445	AAEL000025_RA_exon_1
supercont1.1	4359452	4360003	AAEL000025_RA_exon_1
supercont1.1	4413894	4416121	AAEL000080_RA_exon_2;AAEL000080_RA_exon_3
supercont1.1	5012885	5013235	AAEL000014_RA_exon_2
supercont1.1	5036825	5037278	AAEL000014_RA_exon_7
supercont1.1	5037360	5037746	AAEL000014_RA_exon_8
supercont1.1	5037760	5038046	AAEL000014_RA_exon_9
supercont1.1	5039504	5039825	AAEL000014_RA_exon_10
supercont1.1	5049942	5051637	AAEL000014_RA_exon_11
supercont1.1	5072878	5073895	AAEL000083_RA_exon_2
supercont1.1	5118562	5119891	AAEL000044_RA_exon_2;AAEL000044_RB_exon_2;AAEL000044_RB_exon_3
supercont1.1	5119952	5120479	AAEL000044_RA_exon_1;AAEL000044_RB_exon_1
supercont1.1	5259586	5259859	AAEL000009_RA_exon_3
supercont1.1	5293114	5293458	AAEL000008_RA_exon_7
supercont1.1	5304276	5304934	AAEL000008_RA_exon_4;AAEL000008_RA_exon_5
supercont1.1	5304936	5305219	AAEL000008_RA_exon_3
supercont1.1	5320748	5321511	AAEL000008_RA_exon_2
supercont1.1	5339422	5341209	AAEL000088_RA_exon_2
supercont1.1	5359751	5361220	AAEL000042_RA_exon_2;AAEL000088_RA_exon_3
supercont1.1	5369806	5370717	AAEL000022_RA_exon_1
supercont1.1	5404672	5406621	AAEL000015_RA_exon_12
supercont1.1	5417872	5418571	AAEL000015_RA_exon_9
supercont1.1	5418672	5418953	AAEL000015_RA_exon_8
supercont1.1	5418962	5421945	AAEL000015_RA_exon_7
supercont1.1	5421947	5422194	AAEL000015_RA_exon_6
supercont1.1	5456997	5457383	AAEL000015_RA_exon_3
supercont1.1	5465125	5465591	AAEL000015_RA_exon_2
supercont1.1	5580662	5581896	AAEL000078_RA_exon_1
supercont1.2	32666	33231	AAEL000151_RA_exon_1
supercont1.2	42164	42422	AAEL000121_RA_exon_23
supercont1.2	42664	42943	AAEL000121_RA_exon_22
supercont1.2	43069	43399	AAEL000121_RA_exon_20
supercont1.2	78528	78768	AAEL000121_RA_exon_13
supercont1.2	107126	108352	AAEL000121_RA_exon_4;AAEL000121_RA_exon_5
supercont1.2	121769	122360	AAEL000121_RA_exon_1
supercont1.2	132595	133261	AAEL000117_RA_exon_1
supercont1.2	154208	154845	AAEL000112_RA_exon_1
supercont1.2	193005	193456	AAEL000128_RA_exon_9
supercont1.2	193485	194017	AAEL000128_RA_exon_8
supercont1.2	194561	194808	AAEL000128_RA_exon_6
supercont1.2	207200	208576	AAEL000128_RA_exon_4
supercont1.2	224646	225279	AAEL000128_RA_exon_2
supercont1.2	228634	229023	AAEL000128_RA_exon_1
supercont1.2	234617	235735	AAEL000126_RA_exon_3;AAEL000152_RA_exon_1
supercont1.2	235737	236473	AAEL000126_RA_exon_3;AAEL000152_RA_exon_1
supercont1.2	267604	268242	AAEL000126_RA_exon_2
supercont1.2	314880	315207	AAEL000126_RA_exon_1
supercont1.2	347160	348626	AAEL000130_RA_exon_1
supercont1.2	618499	619122	AAEL000104_RA_exon_1;AAEL000104_RA_exon_3
supercont1.2	624283	624534	AAEL000104_RA_exon_4
supercont1.2	624558	625618	AAEL000104_RA_exon_5
supercont1.2	651173	651867	AAEL000139_RA_exon_3
supercont1.2	651878	652208	AAEL000139_RA_exon_2
supercont1.2	652638	652914	AAEL000139_RA_exon_1
supercont1.2	673618	673938	AAEL000124_RA_exon_4
supercont1.2	785673	786771	AAEL000120_RA_exon_1
supercont1.2	821626	821926	AAEL000103_RA_exon_6
supercont1.2	841412	841666	AAEL000103_RA_exon_2
supercont1.2	1087261	1087852	AAEL000144_RA_exon_1
supercont1.2	1155989	1157065	AAEL000137_RA_exon_1
supercont1.2	1157124	1157442	AAEL000137_RA_exon_2
supercont1.2	1188807	1189158	AAEL000137_RA_exon_3
supercont1.2	1221876	1222228	AAEL000137_RA_exon_7
supercont1.2	1223700	1224155	AAEL000137_RA_exon_8
supercont1.2	1329945	1330429	AAEL000123_RA_exon_4
supercont1.2	1427325	1428566	AAEL000114_RA_exon_1
supercont1.2	2340178	2341231	AAEL000113_RA_exon_1;AAEL000113_RA_exon_2
supercont1.2	2341348	2343560	AAEL000153_RA_exon_7
supercont1.2	2343803	2344526	AAEL000153_RA_exon_5
supercont1.2	2361709	2362030	AAEL000153_RA_exon_3
supercont1.2	2362799	2363407	AAEL000153_RA_exon_2
supercont1.2	2401942	2402683	AAEL000153_RA_exon_1
supercont1.2	2438385	2438668	AAEL000102_RA_exon_1;AAEL000102_RB_exon_1
supercont1.2	2458672	2459275	AAEL000102_RB_exon_2
supercont1.2	2459297	2459770	AAEL000102_RB_exon_3
supercont1.2	2464454	2465054	AAEL000102_RA_exon_2
supercont1.2	2465074	2465516	AAEL000102_RA_exon_3
supercont1.2	2474658	2475536	AAEL000111_RA_exon_2
supercont1.2	2475543	2476143	AAEL000111_RA_exon_1
supercont1.2	2491960	2493174	AAEL000105_RA_exon_1
supercont1.2	2500445	2501463	AAEL000143_RA_exon_2
supercont1.2	2501485	2501755	AAEL000143_RA_exon_1
supercont1.2	2517746	2518127	AAEL000146_RA_exon_1
supercont1.2	2518146	2518738	AAEL000146_RA_exon_2
supercont1.2	2528970	2529352	AAEL000150_RA_exon_1
supercont1.2	2529370	2529931	AAEL000150_RA_exon_2
supercont1.2	2603080	2603643	AAEL017375_RA_exon_3
supercont1.2	2603685	2604011	AAEL017375_RA_exon_2
supercont1.2	2605301	2605691	AAEL017375_RA_exon_1
supercont1.2	4105083	4105516	AAEL000129_RA_exon_3
supercont1.2	4105743	4106166	AAEL000129_RA_exon_5
supercont1.2	4106293	4106586	AAEL000129_RA_exon_7
supercont1.2	4118306	4118586	AAEL000129_RA_exon_10
supercont1.2	4203303	4204280	AAEL017463_RA_exon_2;AAEL017463_RA_exon_3
supercont1.2	4204303	4204608	AAEL017463_RA_exon_4
supercont1.2	4364271	4365877	AAEL000155_RA_exon_1
supercont1.2	4758595	4758843	AAEL000127_RA_exon_2
supercont1.2	4758905	4760243	AAEL000127_RA_exon_3
supercont1.2	4856689	4858406	AAEL000101_RA_exon_3
supercont1.2	4858409	4858793	AAEL000101_RA_exon_2
supercont1.2	4858799	4859423	AAEL000101_RA_exon_1
supercont1.2	4897191	4898031	AAEL017443_RA_exon_1
supercont1.2	4905187	4905432	AAEL017443_RA_exon_3
supercont1.2	4905447	4906774	AAEL017443_RA_exon_4
supercont1.2	4944432	4944919	AAEL017533_RA_exon_1
supercont1.2	4945032	4945992	AAEL000132_RA_exon_6
supercont1.2	4947189	4947695	AAEL000132_RA_exon_4
supercont1.2	4947959	4948418	AAEL000132_RA_exon_1
supercont1.2	4969760	4971734	AAEL000119_RA_exon_2
supercont1.2	4971875	4972514	AAEL000119_RA_exon_1
supercont1.2	5009147	5009507	AAEL000106_RA_exon_2
supercont1.2	5018440	5019351	AAEL000106_RA_exon_3
supercont1.2	5023879	5024688	AAEL000115_RA_exon_2;AAEL000115_RB_exon_3
supercont1.2	5040969	5041470	AAEL000149_RA_exon_1
supercont1.2	5041883	5042172	AAEL000149_RA_exon_2
supercont1.2	5042183	5042562	AAEL000149_RA_exon_3
supercont1.2	5076156	5076507	AAEL000108_RA_exon_1
supercont1.2	5076516	5077994	AAEL000108_RA_exon_2
supercont1.2	5083179	5084542	AAEL000154_RA_exon_2
supercont1.2	5084549	5085948	AAEL000154_RA_exon_1
supercont1.2	5094655	5096127	AAEL000118_RA_exon_1;AAEL000141_RA_exon_1
supercont1.2	5097804	5100415	AAEL000118_RA_exon_2
supercont1.2	5100419	5100540	AAEL000118_RA_exon_2
supercont1.2	5100554	5100819	AAEL000118_RA_exon_2
supercont1.2	5102104	5104441	AAEL000116_RA_exon_2
supercont1.2	5104459	5104925	AAEL000116_RA_exon_1
supercont1.2	5110019	5110663	AAEL000147_RA_exon_2
supercont1.2	5121950	5122404	AAEL000109_RA_exon_1
supercont1.2	5150852	5151160	AAEL000109_RA_exon_4
supercont1.2	5152548	5152925	AAEL000109_RA_exon_5
supercont1.2	5155225	5155844	AAEL000109_RA_exon_6
supercont1.2	5160949	5164117	AAEL000109_RA_exon_7
supercont1.2	5213162	5213474	AAEL018110_RA_exon_5
supercont1.2	5239059	5239586	AAEL018110_RA_exon_3
supercont1.2	5239589	5239876	AAEL018110_RA_exon_2
supercont1.2	5240970	5241539	AAEL018110_RA_exon_1
supercont1.2	5518920	5519232	AAEL000138_RA_exon_3
supercont1.2	5538894	5540334	AAEL000136_RA_exon_1
supercont1.2	5540339	5540844	AAEL000136_RA_exon_2
supercont1.2	5548013	5548853	AAEL018111_RA_exon_3
supercont1.2	5557814	5558436	AAEL018111_RA_exon_2
supercont1.2	5563804	5564358	AAEL018111_RA_exon_1
supercont1.2	5571924	5572624	AAEL000157_RA_exon_1
supercont1.2	5581797	5583093	AAEL000157_RA_exon_2
supercont1.2	5590318	5590777	AAEL000157_RA_exon_3
supercont1.2	5590783	5591349	AAEL000157_RA_exon_4
supercont1.2	5599996	5600449	AAEL000125_RA_exon_1
supercont1.2	5600451	5600865	AAEL000125_RA_exon_2
supercont1.2	5608933	5611028	AAEL000107_RA_exon_2
supercont1.2	5613696	5614235	AAEL000107_RA_exon_1
supercont1.2	5615929	5616128	AAEL000134_RA_exon_1
supercont1.2	5616129	5617773	AAEL000134_RA_exon_1
supercont1.2	5622830	5623073	AAEL000134_RA_exon_3
supercont1.2	5659860	5660393	AAEL000148_RA_exon_1
supercont1.2	5660655	5661293	AAEL000148_RA_exon_2
supercont1.2	5663716	5664490	AAEL000140_RA_exon_2;AAEL000148_RA_exon_3
supercont1.2	5669462	5671036	AAEL000140_RA_exon_1
supercont1.2	5697394	5699134	AAEL000122_RA_exon_2;AAEL000122_RA_exon_3
supercont1.3	733534	734519	AAEL000181_RA_exon_2
supercont1.3	734709	734982	AAEL000181_RA_exon_3
supercont1.3	754228	754887	AAEL000181_RA_exon_4
supercont1.3	765292	765716	AAEL000181_RA_exon_6
supercont1.3	765732	766112	AAEL000181_RA_exon_7
supercont1.3	766835	767500	AAEL000181_RA_exon_9
supercont1.3	775294	775755	AAEL000181_RA_exon_13
supercont1.3	775864	776422	AAEL000181_RA_exon_14
supercont1.3	783633	784406	AAEL000181_RA_exon_15;AAEL000213_RA_exon_4
supercont1.3	807613	808181	AAEL000213_RA_exon_2
supercont1.3	818281	818610	AAEL000213_RA_exon_1
supercont1.3	818791	819149	AAEL000164_RA_exon_4
supercont1.3	819301	819868	AAEL000164_RA_exon_3
supercont1.3	822329	822574	AAEL000164_RA_exon_2
supercont1.3	822589	823282	AAEL000164_RA_exon_1
supercont1.3	823294	823952	AAEL000164_RA_exon_1
supercont1.3	1073532	1074073	AAEL000166_RA_exon_1
supercont1.3	1095351	1096217	AAEL000188_RA_exon_5
supercont1.3	1116155	1116550	AAEL000188_RA_exon_2
supercont1.3	1116580	1117031	AAEL000188_RA_exon_1
supercont1.3	1137124	1137545	AAEL000216_RA_exon_4
supercont1.3	1138708	1138983	AAEL000216_RA_exon_3
supercont1.3	1139278	1140612	AAEL000216_RA_exon_1
supercont1.3	1147904	1148216	AAEL000161_RA_exon_13
supercont1.3	1158149	1158991	AAEL000161_RA_exon_9
supercont1.3	1172484	1172835	AAEL000161_RA_exon_5
supercont1.3	1172849	1173420	AAEL000161_RA_exon_3;AAEL000161_RA_exon_4
supercont1.3	1217729	1218174	AAEL000163_RA_exon_4
supercont1.3	1218324	1218694	AAEL000163_RA_exon_2
supercont1.3	1218704	1219012	AAEL000163_RA_exon_1
supercont1.3	1223565	1223855	AAEL000214_RA_exon_2
supercont1.3	1226685	1228191	AAEL000214_RA_exon_4
supercont1.3	1245497	1246555	AAEL017073_RA_exon_1
supercont1.3	1254030	1254108	AAEL000217_RA_exon_14
supercont1.3	1254160	1255174	AAEL000217_RA_exon_14
supercont1.3	1263435	1263729	AAEL000217_RA_exon_12
supercont1.3	1267094	1267371	AAEL000217_RA_exon_7
supercont1.3	1268420	1269046	AAEL000217_RA_exon_5
supercont1.3	1269300	1269638	AAEL000217_RA_exon_3
supercont1.3	1284871	1285913	AAEL000217_RA_exon_2
supercont1.3	1294430	1295657	AAEL000217_RA_exon_1
supercont1.3	1313938	1314173	AAEL000159_RA_exon_5
supercont1.3	1314193	1314274	AAEL000159_RA_exon_5
supercont1.3	1314293	1314927	AAEL000159_RA_exon_5
supercont1.3	1315078	1315395	AAEL000159_RA_exon_4
supercont1.3	1331155	1332197	AAEL000159_RA_exon_1
supercont1.3	1332500	1333135	AAEL000183_RA_exon_1
supercont1.3	1367109	1369348	AAEL000175_RA_exon_3
supercont1.3	1432239	1432981	AAEL000176_RA_exon_2;AAEL000176_RA_exon_3
supercont1.3	1443068	1444020	AAEL000176_RA_exon_1
supercont1.3	1717464	1717710	AAEL000195_RB_exon_9
supercont1.3	1717734	1718321	AAEL000195_RB_exon_8
supercont1.3	1718988	1719966	AAEL000195_RB_exon_7
supercont1.3	1740651	1740998	AAEL000195_RB_exon_3
supercont1.3	1747660	1748016	AAEL000195_RB_exon_2
supercont1.3	1769478	1769566	AAEL000170_RA_exon_9;AAEL000170_RB_exon_9
supercont1.3	1769568	1770021	AAEL000170_RA_exon_9;AAEL000170_RB_exon_9
supercont1.3	1781138	1781617	AAEL000170_RA_exon_4;AAEL000170_RB_exon_4
supercont1.3	1781713	1782124	AAEL000170_RA_exon_3;AAEL000170_RB_exon_3
supercont1.3	1782634	1782909	AAEL000170_RA_exon_2;AAEL000170_RB_exon_2
supercont1.3	1782919	1783305	AAEL000170_RA_exon_1;AAEL000170_RB_exon_1
supercont1.3	1786751	1787031	AAEL000201_RA_exon_1
supercont1.3	1788476	1788878	AAEL000201_RA_exon_2
supercont1.3	1788906	1789147	AAEL000201_RA_exon_3
supercont1.3	1804345	1805022	AAEL000201_RA_exon_4
supercont1.3	1817576	1818281	AAEL000201_RA_exon_6
supercont1.3	1825367	1825865	AAEL000201_RA_exon_8
supercont1.3	1847197	1847879	AAEL000173_RA_exon_2;AAEL000201_RA_exon_11
supercont1.3	1848449	1848930	AAEL000173_RA_exon_1
supercont1.3	1848934	1849149	AAEL000173_RA_exon_1
supercont1.3	1857702	1858544	AAEL000179_RA_exon_4
supercont1.3	1885602	1885890	AAEL000211_RA_exon_3
supercont1.3	1886177	1886702	AAEL000211_RA_exon_1
supercont1.3	1886727	1887386	AAEL000211_RA_exon_1
supercont1.3	1887397	1887526	AAEL000211_RA_exon_1
supercont1.3	1900735	1901411	AAEL000193_RA_exon_5
supercont1.3	1901415	1902949	AAEL000193_RA_exon_5
supercont1.3	1913107	1913523	AAEL000193_RA_exon_3
supercont1.3	1930188	1931098	AAEL000193_RA_exon_2
supercont1.3	1954266	1954912	AAEL000193_RA_exon_1
supercont1.3	1992097	1992369	AAEL000208_RA_exon_1
supercont1.3	1992851	1993218	AAEL000208_RA_exon_4
supercont1.3	2022560	2022914	AAEL000199_RA_exon_4
supercont1.3	2033212	2034680	AAEL000199_RA_exon_3
supercont1.3	2035007	2035350	AAEL000199_RA_exon_1
supercont1.3	2041670	2041975	AAEL000180_RA_exon_1
supercont1.3	2042200	2042582	AAEL000180_RA_exon_3;AAEL000182_RA_exon_2
supercont1.3	2042605	2042883	AAEL000182_RA_exon_1
supercont1.3	2051204	2051841	AAEL000215_RA_exon_1;AAEL000215_RA_exon_2
supercont1.3	2054964	2055572	AAEL000215_RA_exon_4
supercont1.3	2112313	2112663	AAEL000206_RA_exon_4
supercont1.3	2432622	2434025	AAEL018223_RA_exon_10
supercont1.3	2434032	2435191	AAEL018223_RA_exon_10
supercont1.3	2435217	2435494	AAEL018223_RA_exon_9
supercont1.3	2831016	2834339	AAEL018223_RA_exon_2
supercont1.3	2849444	2850676	AAEL018223_RA_exon_1
supercont1.3	3456169	3456287	AAEL000187_RA_exon_9
supercont1.3	3456299	3458674	AAEL000187_RA_exon_9
supercont1.3	3459567	3460579	AAEL000187_RA_exon_8
supercont1.3	3464954	3465420	AAEL000187_RA_exon_7
supercont1.3	3465674	3465943	AAEL000187_RA_exon_5
supercont1.3	3507407	3507926	AAEL000174_RA_exon_1
supercont1.3	3522648	3523110	AAEL000174_RA_exon_3
supercont1.3	3540540	3542040	AAEL000194_RA_exon_12;AAEL000194_RB_exon_12;AAEL000194_RA_exon_13;AAEL000194_RB_exon_13;AAEL000194_RA_exon_14;AAEL000194_RB_exon_14
supercont1.3	3554895	3557580	AAEL000194_RA_exon_9;AAEL000194_RB_exon_9
supercont1.3	3557590	3557872	AAEL000194_RA_exon_8;AAEL000194_RB_exon_8
supercont1.3	3559523	3560048	AAEL000194_RA_exon_7;AAEL000194_RB_exon_7
supercont1.3	3566518	3567946	AAEL018000_RA_exon_2
supercont1.3	3571299	3571549	AAEL000194_RA_exon_4;AAEL000194_RB_exon_4
supercont1.3	3571569	3572377	AAEL000194_RA_exon_3;AAEL000194_RB_exon_3
supercont1.3	3578451	3578735	AAEL000194_RA_exon_2;AAEL000194_RB_exon_2
supercont1.3	3599432	3600409	AAEL018035_RA_exon_1;AAEL018035_RB_exon_1;AAEL018035_RC_exon_1
supercont1.3	3602001	3602766	AAEL018035_RA_exon_2;AAEL018035_RB_exon_2;AAEL018035_RC_exon_2
supercont1.3	3609322	3609887	AAEL018035_RA_exon_3;AAEL018035_RB_exon_3;AAEL018035_RC_exon_3
supercont1.3	3610373	3611133	AAEL018035_RA_exon_6;AAEL018035_RB_exon_6;AAEL018035_RC_exon_6
supercont1.3	3627294	3627927	AAEL018001_RA_exon_2
supercont1.3	3666098	3666548	AAEL000190_RA_exon_3
supercont1.3	3681225	3681690	AAEL000203_RA_exon_2
supercont1.3	3743409	3743828	AAEL018036_RC_exon_4
supercont1.3	3881465	3881736	AAEL018036_RC_exon_1
supercont1.3	4059727	4060235	AAEL000192_RA_exon_2
supercont1.3	4287980	4288374	AAEL000209_RA_exon_1
supercont1.3	4483535	4483786	AAEL000165_RA_exon_1;AAEL000165_RB_exon_1
supercont1.3	4493635	4493948	AAEL000165_RB_exon_3
supercont1.3	4525452	4525804	AAEL000165_RA_exon_3
supercont1.3	4540627	4540876	AAEL000172_RA_exon_5
supercont1.3	4540887	4546471	AAEL000172_RA_exon_5
supercont1.3	4563376	4563498	AAEL000172_RA_exon_2
supercont1.3	4563506	4563643	AAEL000172_RA_exon_2
supercont1.3	4563741	4564479	AAEL000172_RA_exon_1
supercont1.3	4631669	4634648	AAEL000167_RA_exon_1;AAEL018224_RA_exon_7
supercont1.3	4634669	4635594	AAEL018224_RA_exon_5;AAEL018224_RA_exon_6
supercont1.3	4645211	4651265	AAEL018224_RA_exon_4
supercont1.3	4662159	4663031	AAEL018224_RA_exon_1
supercont1.3	4712416	4712933	AAEL000178_RA_exon_4
supercont1.3	4723807	4724501	AAEL000178_RA_exon_1
supercont1.3	4752814	4753893	AAEL000184_RA_exon_6;AAEL018225_RA_exon_14
supercont1.3	4753924	4754311	AAEL018225_RA_exon_13
supercont1.3	4759530	4761027	AAEL018225_RA_exon_11
supercont1.3	4762220	4762534	AAEL018225_RA_exon_10
supercont1.3	4762780	4763229	AAEL018225_RA_exon_8
supercont1.3	4763250	4763662	AAEL018225_RA_exon_7
supercont1.3	4785939	4786187	AAEL018225_RA_exon_5
supercont1.3	4787515	4787756	AAEL018225_RA_exon_4
supercont1.3	4788005	4788254	AAEL018225_RA_exon_3
supercont1.3	4813202	4813588	AAEL018225_RA_exon_1
supercont1.3	4820401	4820677	AAEL000191_RA_exon_1
supercont1.3	4833837	4834430	AAEL000191_RA_exon_2
supercont1.3	4849186	4849679	AAEL000191_RA_exon_3
supercont1.3	4849721	4850008	AAEL000191_RA_exon_4
supercont1.3	4850321	4851930	AAEL000191_RA_exon_6
supercont1.3	4856792	4857147	AAEL000196_RA_exon_1
supercont1.3	4864910	4865853	AAEL000196_RA_exon_2
supercont1.3	4872889	4874754	AAEL000185_RA_exon_7
supercont1.3	4883746	4884063	AAEL000185_RA_exon_6
supercont1.3	4884066	4884624	AAEL000185_RA_exon_5
supercont1.3	4900532	4900778	AAEL000185_RA_exon_2
supercont1.3	4921541	4922211	AAEL000204_RA_exon_5;AAEL000204_RB_exon_4
supercont1.3	4922966	4923450	AAEL000204_RA_exon_3;AAEL000204_RB_exon_3
supercont1.3	4945053	4945604	AAEL000204_RA_exon_2;AAEL000204_RB_exon_2
supercont1.3	5101950	5102547	AAEL000210_RA_exon_2
supercont1.3	5107976	5108601	AAEL000210_RA_exon_1
supercont1.3	5114954	5115069	AAEL000186_RA_exon_1
supercont1.3	5115074	5115394	AAEL000186_RA_exon_1
supercont1.3	5115414	5116256	AAEL000186_RA_exon_2
supercont1.4	420951	421343	AAEL000224_RA_exon_1
supercont1.4	421526	422081	AAEL000224_RA_exon_2
supercont1.4	579774	581273	AAEL000238_RA_exon_1
supercont1.4	631620	632231	AAEL000238_RA_exon_3
supercont1.4	640899	641249	AAEL000238_RA_exon_7
supercont1.4	885558	885849	AAEL000253_RA_exon_1
supercont1.4	912464	912717	AAEL000225_RA_exon_7
supercont1.4	914033	915958	AAEL000225_RA_exon_1
supercont1.4	1116367	1117003	AAEL000252_RA_exon_2
supercont1.4	1272455	1273160	AAEL000243_RA_exon_1
supercont1.4	1273400	1275754	AAEL000243_RA_exon_2
supercont1.4	1585943	1586252	AAEL000218_RA_exon_2
supercont1.4	2317007	2317437	AAEL000229_RA_exon_3
supercont1.4	2795396	2796303	AAEL000239_RA_exon_8;AAEL000239_RA_exon_9
supercont1.4	2796316	2797138	AAEL000239_RA_exon_7
supercont1.4	2797406	2799059	AAEL000239_RA_exon_3;AAEL000239_RA_exon_4;AAEL000239_RA_exon_5
supercont1.4	2799151	2799437	AAEL000239_RA_exon_2
supercont1.4	2799486	2800863	AAEL000251_RA_exon_2
supercont1.4	2800871	2801959	AAEL000251_RA_exon_1
supercont1.4	2830943	2831967	AAEL000244_RA_exon_1
supercont1.4	2849475	2850910	AAEL000219_RA_exon_3;AAEL000244_RA_exon_2
supercont1.4	2851145	2851862	AAEL000219_RA_exon_1
supercont1.4	2867495	2867818	AAEL000231_RA_exon_1
supercont1.4	2867835	2868314	AAEL000231_RA_exon_2
supercont1.4	2881239	2883331	AAEL000231_RA_exon_3;AAEL000247_RA_exon_2
supercont1.4	2895969	2896943	AAEL000247_RA_exon_1
supercont1.4	2905584	2906400	AAEL000249_RA_exon_2
supercont1.4	3139675	3140628	AAEL000237_RA_exon_1
supercont1.4	3171076	3171361	AAEL000237_RA_exon_2
supercont1.4	3716940	3717644	AAEL016988_RA_exon_13
supercont1.4	3723349	3723692	AAEL016988_RA_exon_11
supercont1.4	3736864	3737178	AAEL016988_RA_exon_7
supercont1.4	3748061	3748730	AAEL016988_RA_exon_3
supercont1.4	3755310	3756061	AAEL016988_RA_exon_2
supercont1.4	3806099	3806457	AAEL000233_RA_exon_4;AAEL000233_RB_exon_5
supercont1.4	3806524	3806763	AAEL000233_RA_exon_4;AAEL000233_RB_exon_5
supercont1.4	3828606	3828928	AAEL000241_RA_exon_2
supercont1.4	3829136	3830213	AAEL000241_RA_exon_3
supercont1.4	3845476	3847264	AAEL000223_RA_exon_1
supercont1.4	3847276	3847588	AAEL000223_RA_exon_2
supercont1.4	3882205	3882781	AAEL000233_RA_exon_1;AAEL000233_RB_exon_1
supercont1.4	3897617	3897986	AAEL000230_RA_exon_2
supercont1.4	3897992	3898340	AAEL000230_RA_exon_3
supercont1.4	4047078	4048107	AAEL000232_RA_exon_1;AAEL000236_RA_exon_1
supercont1.4	4183780	4184666	AAEL000250_RA_exon_2
supercont1.4	4185549	4186977	AAEL000250_RA_exon_6
supercont1.4	4511675	4511993	AAEL000222_RA_exon_5
supercont1.4	4528695	4528769	AAEL000248_RA_exon_7
supercont1.4	4528775	4529327	AAEL000248_RA_exon_7
supercont1.4	4529355	4529632	AAEL000248_RA_exon_6
supercont1.4	4534749	4535032	AAEL000248_RA_exon_5
supercont1.4	4537837	4538254	AAEL000248_RA_exon_4
supercont1.4	4538277	4538841	AAEL000248_RA_exon_3
supercont1.4	4540243	4540632	AAEL000248_RA_exon_2
supercont1.4	4555997	4556257	AAEL000248_RA_exon_1
supercont1.4	4565996	4566173	AAEL000221_RA_exon_3
supercont1.4	4566176	4566973	AAEL000221_RA_exon_3
supercont1.4	4575335	4575643	AAEL000221_RA_exon_1
supercont1.4	4599181	4601114	AAEL000246_RA_exon_1
supercont1.4	4608138	4614790	AAEL000246_RA_exon_2
supercont1.4	4614803	4615081	AAEL000246_RA_exon_3
supercont1.4	4615103	4615664	AAEL000246_RA_exon_4
supercont1.4	4615688	4616102	AAEL000246_RA_exon_5
supercont1.4	4628462	4629258	AAEL000246_RA_exon_7
supercont1.4	4650528	4651568	AAEL000226_RA_exon_2
supercont1.4	4655565	4655920	AAEL000226_RA_exon_1
supercont1.4	4673095	4674292	AAEL000235_RA_exon_1
supercont1.4	4700653	4701573	AAEL000234_RA_exon_7;AAEL000235_RA_exon_2
supercont1.4	4712616	4713375	AAEL000234_RA_exon_5;AAEL000234_RA_exon_6
supercont1.4	4720268	4720578	AAEL000234_RA_exon_3
supercont1.4	4757210	4757637	AAEL000256_RA_exon_7
supercont1.4	4773736	4774149	AAEL000256_RA_exon_5
supercont1.4	4808507	4808812	AAEL000256_RA_exon_2
supercont1.4	4904794	4905137	AAEL000227_RA_exon_6
supercont1.4	4905149	4905776	AAEL000227_RA_exon_5
supercont1.4	4905789	4906146	AAEL000227_RA_exon_4
supercont1.4	4919354	4919639	AAEL000227_RA_exon_3
supercont1.4	4935570	4935856	AAEL000227_RA_exon_1
supercont1.4	4950859	4951105	AAEL018274_RA_exon_19
supercont1.4	4976680	4977477	AAEL018274_RA_exon_17
supercont1.4	4979251	4979565	AAEL018274_RA_exon_16
supercont1.4	5010293	5010605	AAEL018274_RA_exon_11
supercont1.4	5029466	5030413	AAEL018274_RA_exon_10
supercont1.4	5043328	5043775	AAEL018274_RA_exon_6
supercont1.4	5067270	5067579	AAEL018274_RA_exon_1
supercont1.4	5094406	5094679	AAEL000245_RA_exon_3
supercont1.4	5118404	5119143	AAEL000255_RA_exon_1
supercont1.4	5129255	5130163	AAEL000255_RA_exon_2
supercont1.4	5130165	5130313	AAEL000255_RA_exon_2
supercont1.4	5130500	5130638	AAEL000255_RA_exon_2
supercont1.4	5142034	5142410	AAEL000240_RA_exon_4
supercont1.4	5142414	5142658	AAEL000240_RA_exon_3
supercont1.4	5150844	5151540	AAEL000240_RA_exon_2
supercont1.5	85087	85236	AAEL000300_RA_exon_1
supercont1.5	85242	86818	AAEL000300_RA_exon_1
supercont1.5	86827	87278	AAEL000300_RA_exon_2
supercont1.5	87739	88599	AAEL000300_RA_exon_3;AAEL000300_RA_exon_4
supercont1.5	118002	120620	AAEL000291_RA_exon_3
supercont1.5	186423	186884	AAEL000301_RA_exon_3
supercont1.5	186888	188752	AAEL000301_RA_exon_2
supercont1.5	188783	189095	AAEL000301_RA_exon_1
supercont1.5	204355	204772	AAEL000279_RA_exon_2
supercont1.5	204785	205210	AAEL000279_RA_exon_3
supercont1.5	249311	249386	AAEL000263_RA_exon_5
supercont1.5	249396	249850	AAEL000263_RA_exon_5
supercont1.5	259411	262692	AAEL000263_RA_exon_2
supercont1.5	262726	263567	AAEL000263_RA_exon_1
supercont1.5	880844	881436	AAEL000264_RA_exon_8
supercont1.5	881439	881709	AAEL000264_RA_exon_7
supercont1.5	881749	882346	AAEL000264_RA_exon_6
supercont1.5	882369	883278	AAEL000264_RA_exon_5
supercont1.5	883374	884087	AAEL000264_RA_exon_4
supercont1.5	891013	891967	AAEL000264_RA_exon_1
supercont1.5	968245	968508	AAEL018284_RA_exon_1
supercont1.5	983172	985947	AAEL018284_RA_exon_2
supercont1.5	1005234	1008178	AAEL018284_RA_exon_3
supercont1.5	1015805	1017243	AAEL018284_RA_exon_4
supercont1.5	1020087	1020575	AAEL018284_RA_exon_7
supercont1.5	1020582	1020861	AAEL018284_RA_exon_7
supercont1.5	1026146	1027532	AAEL000292_RA_exon_3;AAEL000292_RA_exon_4
supercont1.5	1028045	1028373	AAEL000292_RA_exon_2
supercont1.5	1028375	1028818	AAEL000292_RA_exon_1
supercont1.5	1037272	1037625	AAEL000261_RA_exon_1
supercont1.5	1044975	1046202	AAEL000261_RA_exon_2
supercont1.5	1062894	1063463	AAEL000258_RA_exon_4;AAEL000258_RB_exon_4
supercont1.5	1063474	1063960	AAEL000258_RA_exon_3;AAEL000258_RB_exon_3
supercont1.5	1079227	1079984	AAEL000258_RA_exon_2;AAEL000258_RB_exon_2
supercont1.5	1092121	1092644	AAEL000287_RA_exon_3
supercont1.5	1092656	1093355	AAEL000287_RA_exon_2
supercont1.5	1099129	1099992	AAEL000287_RA_exon_1;AAEL000299_RA_exon_1
supercont1.5	1109874	1111035	AAEL000299_RA_exon_2
supercont1.5	1111054	1111617	AAEL000299_RA_exon_3
supercont1.5	1118800	1119817	AAEL000290_RA_exon_1
supercont1.5	1120233	1120518	AAEL000290_RA_exon_2
supercont1.5	1329650	1330135	AAEL000285_RA_exon_2
supercont1.5	1331084	1331431	AAEL000285_RA_exon_4
supercont1.5	1363484	1363945	AAEL000274_RA_exon_2
supercont1.5	1364189	1364673	AAEL000259_RA_exon_2
supercont1.5	1393481	1393673	AAEL000260_RA_exon_2
supercont1.5	1393676	1395292	AAEL000260_RA_exon_2
supercont1.5	1406749	1406993	AAEL000260_RA_exon_1
supercont1.5	1413146	1414166	AAEL000289_RA_exon_2
supercont1.5	1433148	1433631	AAEL000289_RA_exon_3
supercont1.5	1434472	1434756	AAEL000298_RA_exon_2
supercont1.5	1445831	1446277	AAEL000298_RA_exon_3
supercont1.5	1446306	1447091	AAEL000298_RA_exon_4
supercont1.5	1460256	1460494	AAEL000298_RA_exon_5
supercont1.5	1484614	1485008	AAEL000273_RA_exon_8
supercont1.5	1485159	1485936	AAEL000273_RA_exon_7
supercont1.5	1495460	1495893	AAEL000273_RA_exon_6
supercont1.5	1581944	1582975	AAEL000273_RA_exon_2;AAEL000275_RA_exon_2
supercont1.5	1728498	1728811	AAEL000294_RA_exon_2
supercont1.5	1728848	1729194	AAEL000294_RA_exon_3
supercont1.5	1746356	1747427	AAEL000265_RA_exon_4;AAEL000294_RA_exon_5
supercont1.5	1756848	1757115	AAEL000265_RA_exon_1
supercont1.5	1757228	1757609	AAEL000270_RA_exon_1
supercont1.5	1760336	1761319	AAEL000270_RA_exon_2
supercont1.5	1767309	1768145	AAEL000272_RA_exon_2;AAEL000297_RA_exon_4
supercont1.5	1776346	1776735	AAEL000297_RA_exon_1
supercont1.5	1782732	1783469	AAEL000276_RA_exon_1
supercont1.5	1802023	1803738	AAEL000276_RA_exon_2
supercont1.5	1816002	1816538	AAEL000276_RA_exon_3
supercont1.5	1821182	1822351	AAEL000276_RA_exon_4
supercont1.5	1837666	1838005	AAEL000276_RA_exon_5
supercont1.5	1838271	1838980	AAEL000276_RA_exon_6
supercont1.5	1854071	1854960	AAEL000276_RA_exon_7
supercont1.5	2057912	2058206	AAEL000278_RA_exon_2
supercont1.5	2062255	2062614	AAEL000278_RA_exon_3
supercont1.5	2062640	2062950	AAEL000278_RA_exon_4
supercont1.5	2069168	2070409	AAEL000278_RA_exon_6
supercont1.5	2208126	2208615	AAEL000268_RA_exon_5
supercont1.5	2213175	2213486	AAEL000268_RA_exon_4
supercont1.5	2484858	2485545	AAEL000277_RA_exon_4
supercont1.5	2524105	2524663	AAEL000277_RA_exon_2
supercont1.5	3104576	3104827	AAEL000283_RA_exon_1
supercont1.5	3110402	3111346	AAEL000283_RA_exon_2
supercont1.5	3388144	3388693	AAEL000280_RA_exon_1
supercont1.5	3388704	3388985	AAEL000280_RA_exon_2
supercont1.5	3665785	3666133	AAEL000269_RA_exon_1
supercont1.5	3668139	3668733	AAEL000269_RA_exon_2
supercont1.5	3677090	3677979	AAEL000282_RA_exon_2
supercont1.5	3680656	3681212	AAEL000282_RA_exon_1
supercont1.5	3690097	3690382	AAEL000257_RA_exon_2;AAEL000257_RB_exon_2
supercont1.5	3698112	3699580	AAEL000257_RA_exon_3;AAEL000257_RB_exon_3
supercont1.5	3713501	3713853	AAEL018011_RA_exon_6
supercont1.5	3714935	3715224	AAEL018011_RA_exon_3
supercont1.5	3895976	3896296	AAEL000266_RA_exon_2
supercont1.5	3916190	3916829	AAEL000266_RA_exon_3
supercont1.5	4014545	4015067	AAEL000262_RA_exon_3
supercont1.5	4035225	4035461	AAEL000262_RA_exon_6
supercont1.5	4046608	4047364	AAEL000262_RA_exon_15
supercont1.5	4047458	4047731	AAEL000262_RA_exon_15
supercont1.5	4085732	4086049	AAEL000281_RA_exon_1
supercont1.5	4606117	4606400	AAEL000288_RA_exon_1
supercont1.5	4626380	4626936	AAEL000288_RA_exon_4
supercont1.5	4646172	4646739	AAEL000284_RA_exon_3
supercont1.5	4646762	4647044	AAEL000284_RA_exon_2
supercont1.5	4654458	4654846	AAEL000293_RA_exon_1
supercont1.5	4673501	4674702	AAEL000293_RA_exon_3
supercont1.5	4680812	4681765	AAEL000293_RA_exon_4
supercont1.5	4691350	4692361	AAEL000293_RA_exon_8
supercont1.5	4711094	4712031	AAEL000267_RA_exon_2;AAEL000267_RB_exon_3
supercont1.5	4717763	4718682	AAEL000271_RB_exon_1
supercont1.5	4723941	4724459	AAEL000271_RB_exon_2
supercont1.5	4724486	4725416	AAEL000271_RB_exon_3
supercont1.5	4970056	4970400	AAEL000286_RA_exon_1
supercont1.6	8726	9024	AAEL018292_RA_exon_1
supercont1.6	22275	22704	AAEL018292_RA_exon_2
supercont1.6	52959	53237	AAEL017851_RA_exon_1
supercont1.6	136342	136587	AAEL018292_RA_exon_5
supercont1.6	194692	198237	AAEL018292_RA_exon_8
supercont1.6	232940	235639	AAEL000342_RA_exon_2
supercont1.6	254209	254967	AAEL017492_RA_exon_4
supercont1.6	258176	259015	AAEL017492_RA_exon_3
supercont1.6	263102	264022	AAEL017492_RA_exon_2
supercont1.6	265314	266366	AAEL000322_RA_exon_1
supercont1.6	276287	277410	AAEL000322_RA_exon_2
supercont1.6	321397	321896	AAEL000379_RA_exon_2
supercont1.6	321912	322051	AAEL000379_RA_exon_1
supercont1.6	322057	322539	AAEL000379_RA_exon_1
supercont1.6	335933	336312	AAEL000356_RA_exon_2
supercont1.6	363465	363793	AAEL000375_RA_exon_2
supercont1.6	364105	364386	AAEL000302_RA_exon_2
supercont1.6	374322	374632	AAEL000361_RA_exon_2
supercont1.6	381504	381837	AAEL000333_RA_exon_2
supercont1.6	387475	387784	AAEL000317_RA_exon_2
supercont1.6	387800	388270	AAEL000317_RA_exon_1
supercont1.6	388300	388399	AAEL000317_RA_exon_1
supercont1.6	388400	388802	AAEL000317_RA_exon_1
supercont1.6	389030	394579	AAEL000369_RA_exon_1
supercont1.6	394580	395236	AAEL000369_RA_exon_2
supercont1.6	401837	402354	AAEL000363_RA_exon_2
supercont1.6	418759	419027	AAEL000353_RA_exon_2
supercont1.6	542208	542300	AAEL000374_RA_exon_2
supercont1.6	542538	542959	AAEL000374_RA_exon_2
supercont1.6	542988	543389	AAEL000374_RA_exon_1
supercont1.6	543413	543984	AAEL000374_RA_exon_1
supercont1.6	563278	563740	AAEL000323_RA_exon_3
supercont1.6	622082	622702	AAEL000360_RA_exon_4
supercont1.6	629014	629651	AAEL000348_RA_exon_2;AAEL000348_RA_exon_3
supercont1.6	651467	652065	AAEL000348_RA_exon_1
supercont1.6	677183	677662	AAEL000314_RA_exon_2
supercont1.6	677953	678238	AAEL000314_RA_exon_3
supercont1.6	690162	692170	AAEL000343_RA_exon_7
supercont1.6	696839	696928	AAEL000343_RB_exon_7
supercont1.6	696964	698062	AAEL000343_RB_exon_7
supercont1.6	698394	699376	AAEL000343_RA_exon_6;AAEL000343_RB_exon_6
supercont1.6	703963	705322	AAEL000343_RA_exon_5;AAEL000343_RB_exon_5
supercont1.6	707252	708241	AAEL000343_RA_exon_4;AAEL000343_RB_exon_4
supercont1.6	729823	730311	AAEL000343_RA_exon_2;AAEL000343_RB_exon_2
supercont1.6	746108	746575	AAEL000343_RA_exon_1;AAEL000343_RB_exon_1
supercont1.6	772668	772909	AAEL000330_RA_exon_3
supercont1.6	777834	779023	AAEL000362_RA_exon_10
supercont1.6	783955	784413	AAEL000362_RA_exon_8
supercont1.6	784720	784990	AAEL000362_RA_exon_7
supercont1.6	790014	790322	AAEL000362_RA_exon_6
supercont1.6	790609	790996	AAEL000362_RA_exon_5
supercont1.6	825739	826145	AAEL000378_RA_exon_1
supercont1.6	839390	839985	AAEL000378_RA_exon_4
supercont1.6	840075	840550	AAEL000378_RA_exon_5
supercont1.6	840560	840942	AAEL000378_RA_exon_5
supercont1.6	855369	856495	AAEL000327_RA_exon_5;AAEL000327_RA_exon_6
supercont1.6	869354	869607	AAEL000327_RA_exon_4
supercont1.6	901285	901605	AAEL000327_RA_exon_2
supercont1.6	911502	912067	AAEL000351_RA_exon_1
supercont1.6	913471	914333	AAEL000351_RA_exon_3
supercont1.6	1018481	1018713	AAEL000372_RA_exon_5
supercont1.6	1018716	1019311	AAEL000372_RA_exon_5
supercont1.6	1019356	1019649	AAEL000372_RA_exon_4
supercont1.6	1020117	1020495	AAEL000372_RA_exon_1
supercont1.6	1032680	1034473	AAEL000321_RA_exon_7
supercont1.6	1034946	1035763	AAEL000321_RA_exon_3;AAEL000321_RA_exon_4
supercont1.6	1064624	1064963	AAEL000321_RA_exon_1
supercont1.6	1133016	1133368	AAEL000364_RA_exon_4
supercont1.6	1168512	1170098	AAEL000313_RA_exon_5
supercont1.6	1184570	1184918	AAEL000313_RA_exon_1
supercont1.6	1184935	1185008	AAEL000313_RA_exon_1
supercont1.6	1223995	1224276	AAEL000310_RA_exon_6
supercont1.6	1224310	1225189	AAEL000310_RA_exon_5
supercont1.6	1261076	1261462	AAEL000332_RA_exon_3
supercont1.6	1261761	1262131	AAEL000332_RA_exon_2
supercont1.6	1263164	1263650	AAEL000332_RA_exon_1
supercont1.6	1307227	1307900	AAEL000334_RA_exon_1
supercont1.6	1327951	1328193	AAEL000334_RA_exon_2
supercont1.6	1328221	1328462	AAEL000334_RA_exon_3
supercont1.6	1328491	1330432	AAEL000334_RA_exon_4;AAEL000334_RA_exon_5
supercont1.6	1330441	1330856	AAEL000334_RA_exon_6
supercont1.6	1330911	1331162	AAEL000307_RA_exon_21
supercont1.6	1331176	1331779	AAEL000307_RA_exon_20
supercont1.6	1332516	1333549	AAEL000307_RA_exon_17
supercont1.6	1333581	1334489	AAEL000307_RA_exon_16
supercont1.6	1334661	1336267	AAEL000307_RA_exon_13;AAEL000307_RA_exon_14
supercont1.6	1336281	1336691	AAEL000307_RA_exon_12
supercont1.6	1336696	1337039	AAEL000307_RA_exon_11
supercont1.6	1337056	1337606	AAEL000307_RA_exon_10
supercont1.6	1337636	1341372	AAEL000307_RA_exon_9
supercont1.6	1341381	1341829	AAEL000307_RA_exon_8
supercont1.6	1341846	1343009	AAEL000307_RA_exon_6;AAEL000307_RA_exon_7
supercont1.6	1343352	1343636	AAEL000307_RA_exon_4
supercont1.6	1343662	1344079	AAEL000307_RA_exon_3
supercont1.6	1344092	1344338	AAEL000307_RA_exon_2
supercont1.6	1356175	1356523	AAEL000352_RA_exon_1
supercont1.6	1358012	1358853	AAEL000380_RA_exon_1
supercont1.6	1374134	1375118	AAEL000331_RA_exon_1
supercont1.6	1388286	1389524	AAEL000329_RA_exon_1;AAEL000329_RA_exon_2
supercont1.6	1405627	1406160	AAEL000373_RA_exon_1
supercont1.6	1436678	1437107	AAEL000308_RA_exon_1
supercont1.6	1439066	1439440	AAEL000306_RA_exon_1
supercont1.6	1442676	1444275	AAEL000382_RA_exon_3
supercont1.6	1446190	1447706	AAEL000382_RA_exon_1
supercont1.6	1965751	1966138	AAEL000341_RA_exon_3
supercont1.6	1973539	1974137	AAEL000341_RA_exon_5;AAEL000341_RA_exon_6
supercont1.6	1974139	1974422	AAEL000341_RA_exon_7
supercont1.6	2011091	2011411	AAEL018293_RA_exon_1
supercont1.6	2011586	2012120	AAEL018293_RA_exon_2
supercont1.6	2024167	2024564	AAEL018293_RA_exon_3
supercont1.6	2032379	2033248	AAEL018293_RA_exon_4
supercont1.6	2151285	2154210	AAEL018293_RA_exon_5
supercont1.6	2184672	2184944	AAEL000354_RA_exon_1
supercont1.6	2186556	2187144	AAEL000354_RA_exon_2
supercont1.6	2187161	2187749	AAEL000354_RA_exon_3
supercont1.6	2221578	2223329	AAEL000328_RA_exon_4
supercont1.6	2223368	2223727	AAEL000328_RA_exon_3
supercont1.6	2228410	2229333	AAEL000328_RA_exon_2
supercont1.6	2250724	2252047	AAEL000328_RA_exon_1
supercont1.6	2252049	2252120	AAEL000328_RA_exon_1
supercont1.6	2324262	2324907	AAEL000309_RA_exon_6;AAEL000309_RB_exon_6
supercont1.6	2325401	2325756	AAEL000309_RA_exon_3;AAEL000309_RB_exon_3
supercont1.6	2326121	2327106	AAEL000309_RA_exon_2;AAEL000309_RB_exon_2
supercont1.6	2363756	2365755	AAEL000305_RA_exon_1
supercont1.6	2371984	2372963	AAEL000337_RA_exon_3
supercont1.6	2381316	2381916	AAEL000315_RA_exon_1
supercont1.6	2382136	2383574	AAEL000315_RA_exon_3
supercont1.6	2405157	2405996	AAEL000315_RA_exon_4
supercont1.6	2406347	2406836	AAEL000315_RA_exon_5
supercont1.6	2412001	2412687	AAEL000315_RA_exon_6;AAEL000359_RA_exon_2
supercont1.6	2412696	2413005	AAEL000359_RA_exon_1
supercont1.6	2434847	2435133	AAEL000324_RA_exon_4
supercont1.6	2435137	2435944	AAEL000324_RA_exon_3
supercont1.6	2435957	2436378	AAEL000324_RA_exon_2
supercont1.6	3005720	3006453	AAEL000312_RA_exon_1
supercont1.6	3021603	3021954	AAEL000312_RA_exon_2
supercont1.6	3040020	3040896	AAEL000316_RA_exon_4
supercont1.6	3040920	3041198	AAEL000316_RA_exon_3
supercont1.6	3041310	3041698	AAEL000316_RA_exon_1
supercont1.6	3052740	3053747	AAEL000344_RA_exon_1
supercont1.6	3058986	3060104	AAEL000377_RA_exon_1
supercont1.6	3084544	3084886	AAEL000311_RA_exon_5
supercont1.6	3084889	3086462	AAEL000311_RA_exon_4
supercont1.6	3087434	3088171	AAEL000319_RA_exon_2
supercont1.6	3110449	3111390	AAEL000318_RA_exon_1
supercont1.6	3114163	3115505	AAEL000350_RA_exon_1
supercont1.6	3115518	3115701	AAEL000350_RA_exon_1
supercont1.6	3115738	3115842	AAEL000350_RA_exon_1
supercont1.6	3115883	3116008	AAEL000350_RA_exon_1
supercont1.6	3116018	3116161	AAEL000350_RA_exon_1
supercont1.6	3119050	3119714	AAEL000358_RA_exon_1
supercont1.6	3130899	3131398	AAEL000311_RA_exon_1
supercont1.6	3154477	3155215	AAEL000304_RA_exon_5;AAEL000304_RB_exon_6;AAEL000304_RC_exon_6;AAEL000304_RD_exon_5;AAEL000304_RE_exon_6
supercont1.6	3155567	3155897	AAEL000304_RA_exon_4;AAEL000304_RB_exon_5;AAEL000304_RC_exon_5;AAEL000304_RD_exon_4;AAEL000304_RE_exon_5
supercont1.6	3161964	3162224	AAEL000304_RE_exon_4
supercont1.6	3168753	3169065	AAEL000304_RA_exon_3;AAEL000304_RD_exon_3;AAEL000304_RE_exon_3
supercont1.6	3169283	3170077	AAEL000304_RB_exon_1;AAEL000304_RD_exon_1;AAEL000304_RE_exon_1
supercont1.6	3170083	3170349	AAEL000304_RB_exon_1;AAEL000304_RD_exon_1;AAEL000304_RE_exon_1
supercont1.6	3209371	3211428	AAEL000335_RA_exon_2
supercont1.6	3222874	3224316	AAEL000370_RA_exon_6;AAEL017203_RA_exon_1
supercont1.6	3233043	3233560	AAEL000370_RA_exon_4
supercont1.6	3233583	3234561	AAEL000370_RA_exon_3
supercont1.6	3272301	3272875	AAEL000370_RA_exon_1
supercont1.6	3277972	3279494	AAEL000339_RA_exon_8
supercont1.6	3305808	3306088	AAEL000339_RA_exon_7
supercont1.6	3306223	3306681	AAEL000339_RA_exon_6
supercont1.6	3431016	3433549	AAEL000345_RA_exon_2
supercont1.6	3443196	3443798	AAEL000345_RA_exon_1
supercont1.6	3557186	3558117	AAEL000346_RB_exon_2;AAEL000367_RA_exon_1
supercont1.6	3957202	3957934	AAEL000326_RA_exon_1;AAEL000326_RA_exon_2
supercont1.6	3958739	3959400	AAEL000326_RA_exon_5
supercont1.6	3965692	3966106	AAEL000357_RA_exon_1
supercont1.6	3966112	3966417	AAEL000357_RA_exon_2
supercont1.6	3974722	3975196	AAEL000357_RA_exon_5
supercont1.6	3997703	3998122	AAEL000325_RA_exon_1
supercont1.6	3998587	3998895	AAEL000325_RA_exon_2
supercont1.6	4013282	4013753	AAEL000325_RA_exon_5
supercont1.6	4030524	4031198	AAEL000320_RA_exon_5
supercont1.6	4031947	4032269	AAEL000320_RA_exon_2
supercont1.6	4041246	4041671	AAEL000320_RA_exon_1
supercont1.6	4043173	4043870	AAEL017215_RA_exon_4
supercont1.6	4050906	4051340	AAEL017215_RA_exon_2
supercont1.6	4051356	4051734	AAEL017215_RA_exon_1
supercont1.6	4061772	4062163	AAEL017136_RA_exon_6
supercont1.6	4062167	4062626	AAEL017136_RA_exon_5
supercont1.6	4075466	4075773	AAEL017136_RA_exon_2
supercont1.6	4075786	4076162	AAEL017136_RA_exon_1
supercont1.6	4121606	4122030	AAEL000338_RA_exon_1
supercont1.6	4163932	4164249	AAEL000338_RA_exon_2
supercont1.6	4164437	4165143	AAEL000338_RA_exon_4
supercont1.6	4165157	4165603	AAEL000338_RA_exon_5
supercont1.6	4205952	4207101	AAEL000347_RA_exon_2
supercont1.6	4219506	4220247	AAEL000336_RA_exon_1
supercont1.6	4275581	4276700	AAEL000336_RA_exon_2
supercont1.6	4540912	4541009	AAEL000340_RA_exon_3
supercont1.6	4541037	4541115	AAEL000340_RA_exon_3
supercont1.6	4541212	4542532	AAEL000340_RA_exon_3
supercont1.6	4562637	4563340	AAEL000340_RA_exon_1
supercont1.6	4678738	4679282	AAEL000371_RA_exon_1
supercont1.6	4679682	4679951	AAEL000371_RA_exon_2
supercont1.6	4826708	4826796	AAEL000366_RA_exon_1
supercont1.6	4826843	4827648	AAEL000366_RA_exon_1
supercont1.6	5027625	5027982	AAEL000381_RA_exon_1
supercont1.7	31973	32936	AAEL000384_RA_exon_1;AAEL000384_RA_exon_2
supercont1.7	187160	188111	AAEL000389_RA_exon_7
supercont1.7	213335	213877	AAEL000389_RA_exon_3
supercont1.7	224918	225450	AAEL000389_RA_exon_2
supercont1.7	225473	225717	AAEL000389_RA_exon_1
supercont1.7	427768	428958	AAEL000387_RA_exon_2
supercont1.7	1230992	1231216	AAEL017539_RA_exon_2
supercont1.7	1231357	1232440	AAEL017539_RA_exon_2
supercont1.7	1232442	1233560	AAEL017539_RA_exon_1
supercont1.7	1900305	1900623	AAEL000405_RA_exon_1
supercont1.7	1902187	1902565	AAEL000405_RA_exon_2
supercont1.7	1905330	1905656	AAEL000405_RA_exon_4
supercont1.7	1916115	1916407	AAEL000405_RA_exon_5
supercont1.7	1917454	1917917	AAEL000405_RA_exon_7
supercont1.7	1922587	1922840	AAEL000405_RA_exon_9
supercont1.7	1944551	1949454	AAEL000405_RA_exon_10
supercont1.7	1949456	1950265	AAEL000405_RA_exon_11
supercont1.7	1975792	1977262	AAEL000390_RA_exon_2
supercont1.7	1982404	1983527	AAEL000396_RA_exon_1
supercont1.7	1983534	1984933	AAEL000396_RA_exon_2
supercont1.7	2003063	2003950	AAEL000394_RA_exon_2
supercont1.7	2017065	2017586	AAEL000397_RA_exon_3
supercont1.7	2017600	2017879	AAEL000397_RA_exon_3
supercont1.7	2018135	2018871	AAEL000397_RA_exon_2
supercont1.7	2040930	2042321	AAEL000386_RA_exon_1;AAEL000386_RA_exon_2
supercont1.7	2050238	2050742	AAEL000386_RA_exon_3
supercont1.7	2050993	2053683	AAEL000386_RA_exon_5
supercont1.7	2064933	2065381	AAEL000386_RA_exon_6
supercont1.7	2065553	2066570	AAEL000406_RA_exon_4
supercont1.7	2066578	2067064	AAEL000406_RA_exon_3
supercont1.7	2067283	2067911	AAEL000406_RA_exon_1
supercont1.7	2074054	2074331	AAEL000386_RA_exon_9
supercont1.7	2074354	2075328	AAEL000386_RA_exon_10
supercont1.7	2396461	2396885	AAEL000402_RA_exon_1
supercont1.7	2397006	2397267	AAEL000402_RA_exon_3
supercont1.7	2664532	2665015	AAEL000385_RA_exon_1;AAEL000385_RB_exon_1
supercont1.7	2665072	2665602	AAEL000385_RA_exon_2;AAEL000385_RB_exon_2
supercont1.7	2665617	2666781	AAEL000385_RA_exon_3;AAEL000385_RB_exon_3;AAEL000385_RB_exon_4
supercont1.7	3240432	3241075	AAEL000393_RA_exon_2;AAEL000400_RA_exon_1
supercont1.7	3252555	3252909	AAEL000393_RA_exon_1
supercont1.7	3418996	3419320	AAEL000398_RA_exon_17
supercont1.7	3428136	3428558	AAEL000398_RA_exon_15
supercont1.7	3440122	3440447	AAEL000398_RA_exon_14
supercont1.7	3496225	3496505	AAEL000398_RA_exon_10
supercont1.7	3659621	3659870	AAEL000398_RA_exon_5
supercont1.7	3753713	3753960	AAEL000398_RA_exon_3
supercont1.7	4371210	4371525	AAEL000392_RA_exon_2;AAEL000392_RB_exon_3
supercont1.7	4371530	4373367	AAEL000392_RA_exon_1;AAEL000392_RB_exon_1;AAEL000392_RB_exon_2
supercont1.7	4386828	4388818	AAEL000388_RA_exon_4
supercont1.7	4405956	4407288	AAEL000388_RA_exon_3
supercont1.7	4407516	4408112	AAEL000388_RA_exon_2
supercont1.7	4416137	4416567	AAEL000388_RA_exon_1
supercont1.7	4601727	4602114	AAEL000403_RA_exon_5
supercont1.7	4625437	4626527	AAEL000403_RA_exon_2
supercont1.7	4632478	4633347	AAEL000403_RA_exon_1
supercont1.7	4640085	4640654	AAEL000399_RA_exon_2
supercont1.7	4640895	4641926	AAEL000399_RA_exon_3
supercont1.7	4647332	4647921	AAEL000404_RA_exon_6
supercont1.7	4661741	4662439	AAEL000404_RA_exon_5
supercont1.7	4663281	4663920	AAEL000404_RA_exon_2
supercont1.7	4668720	4670053	AAEL000383_RA_exon_1
supercont1.7	4672189	4673801	AAEL000383_RA_exon_2;AAEL000401_RA_exon_1
supercont1.7	4679182	4679959	AAEL000395_RB_exon_1
supercont1.7	4706362	4707377	AAEL000391_RA_exon_1
supercont1.7	4755596	4756123	AAEL000395_RA_exon_1
supercont1.7	4853635	4854063	AAEL000395_RA_exon_2;AAEL000395_RB_exon_2
supercont1.7	4855239	4855480	AAEL000395_RA_exon_3;AAEL000395_RB_exon_3
supercont1.7	4870999	4871295	AAEL000395_RA_exon_6;AAEL000395_RB_exon_6
supercont1.7	4871299	4871641	AAEL000395_RA_exon_7;AAEL000395_RB_exon_7
supercont1.8	17604	18477	AAEL000439_RA_exon_2
supercont1.8	43016	43503	AAEL000439_RA_exon_3
supercont1.8	43776	44091	AAEL000439_RA_exon_5
supercont1.8	54289	54651	AAEL000439_RA_exon_7
supercont1.8	80417	81440	AAEL000432_RA_exon_1
supercont1.8	93180	93810	AAEL000433_RA_exon_9
supercont1.8	95845	96448	AAEL000433_RA_exon_7
supercont1.8	97297	97614	AAEL000433_RA_exon_6
supercont1.8	98004	98284	AAEL000433_RA_exon_4
supercont1.8	250246	250872	AAEL000444_RA_exon_8
supercont1.8	250896	252327	AAEL000444_RA_exon_7
supercont1.8	257469	258233	AAEL000444_RA_exon_5
supercont1.8	258264	258961	AAEL000444_RA_exon_4
supercont1.8	266065	267574	AAEL000444_RA_exon_3
supercont1.8	287634	287902	AAEL000444_RA_exon_2
supercont1.8	287924	288388	AAEL000444_RA_exon_1
supercont1.8	316504	324673	AAEL000416_RA_exon_13
supercont1.8	324864	325211	AAEL000416_RA_exon_12
supercont1.8	325449	325831	AAEL000416_RA_exon_11
supercont1.8	329764	330252	AAEL000416_RA_exon_10
supercont1.8	330254	330647	AAEL000416_RA_exon_9
supercont1.8	330664	331271	AAEL000416_RA_exon_8
supercont1.8	361584	361830	AAEL000416_RA_exon_5
supercont1.8	361859	363815	AAEL000416_RA_exon_4
supercont1.8	367745	368168	AAEL000416_RA_exon_2
supercont1.8	372278	372989	AAEL000416_RA_exon_1
supercont1.8	379759	380439	AAEL000451_RA_exon_1
supercont1.8	388965	389567	AAEL000451_RA_exon_2
supercont1.8	389580	389977	AAEL000451_RA_exon_3
supercont1.8	395036	395461	AAEL000436_RA_exon_2
supercont1.8	407126	407995	AAEL000436_RA_exon_3
supercont1.8	413529	413916	AAEL000410_RA_exon_4
supercont1.8	413919	414209	AAEL000410_RA_exon_3
supercont1.8	414703	415026	AAEL000410_RA_exon_1
supercont1.8	429395	429848	AAEL000453_RA_exon_1
supercont1.8	461087	461479	AAEL000472_RA_exon_1
supercont1.8	463185	463565	AAEL000472_RA_exon_2
supercont1.8	472392	472841	AAEL000456_RA_exon_2
supercont1.8	472882	473258	AAEL000456_RA_exon_1
supercont1.8	496573	497659	AAEL000459_RA_exon_4;AAEL000459_RA_exon_5
supercont1.8	506645	506724	AAEL000470_RA_exon_3
supercont1.8	506730	506870	AAEL000470_RA_exon_3
supercont1.8	506895	507346	AAEL000470_RA_exon_2
supercont1.8	507999	508331	AAEL000470_RA_exon_1
supercont1.8	524605	525280	AAEL000463_RA_exon_2
supercont1.8	540628	541398	AAEL000440_RA_exon_2
supercont1.8	566129	567871	AAEL000440_RA_exon_3
supercont1.8	594777	595627	AAEL000440_RA_exon_5;AAEL000457_RA_exon_3
supercont1.8	604974	605291	AAEL000457_RA_exon_1
supercont1.8	637633	637924	AAEL018313_RA_exon_15
supercont1.8	644618	646627	AAEL018313_RA_exon_14
supercont1.8	656759	657050	AAEL018313_RA_exon_12
supercont1.8	661080	661339	AAEL018313_RA_exon_11
supercont1.8	662296	662813	AAEL018313_RA_exon_8
supercont1.8	674969	676790	AAEL018313_RA_exon_6
supercont1.8	677224	677652	AAEL018313_RA_exon_5
supercont1.8	810541	811132	AAEL018313_RA_exon_3
supercont1.8	812026	812621	AAEL018313_RA_exon_2
supercont1.8	844513	845101	AAEL018313_RA_exon_1
supercont1.8	895130	895567	AAEL000442_RA_exon_1
supercont1.8	895705	896232	AAEL000442_RA_exon_2
supercont1.8	908542	909069	AAEL000442_RA_exon_4
supercont1.8	922184	922633	AAEL000429_RA_exon_5
supercont1.8	922669	923821	AAEL000429_RA_exon_4
supercont1.8	924480	924871	AAEL000429_RA_exon_2
supercont1.8	924900	925995	AAEL000429_RA_exon_1
supercont1.8	937692	939127	AAEL000408_RA_exon_4;AAEL000411_RA_exon_2
supercont1.8	939442	940460	AAEL000408_RA_exon_1
supercont1.8	940462	941372	AAEL000408_RA_exon_1
supercont1.8	963896	965126	AAEL000469_RA_exon_5
supercont1.8	965131	967581	AAEL000469_RA_exon_5
supercont1.8	980213	980631	AAEL000469_RA_exon_4
supercont1.8	993822	994012	AAEL000473_RA_exon_1
supercont1.8	994022	994611	AAEL000473_RA_exon_1
supercont1.8	994612	995073	AAEL000473_RA_exon_1
supercont1.8	995077	995164	AAEL000473_RA_exon_1
supercont1.8	995357	995504	AAEL000473_RA_exon_1
supercont1.8	995512	995679	AAEL000473_RA_exon_1
supercont1.8	995802	995885	AAEL000473_RA_exon_1
supercont1.8	995927	996119	AAEL000473_RA_exon_1
supercont1.8	996207	996284	AAEL000473_RA_exon_1
supercont1.8	1017309	1017664	AAEL000469_RA_exon_3
supercont1.8	1018025	1018513	AAEL000469_RA_exon_2
supercont1.8	1042334	1043353	AAEL000469_RA_exon_1
supercont1.8	1053930	1054901	AAEL000425_RA_exon_2
supercont1.8	1056598	1057790	AAEL000425_RA_exon_3
supercont1.8	1060416	1061534	AAEL000431_RA_exon_2
supercont1.8	1061606	1061890	AAEL000431_RA_exon_1
supercont1.8	1086663	1087687	AAEL000412_RA_exon_2
supercont1.8	1087698	1088128	AAEL000412_RA_exon_1
supercont1.8	1089720	1090238	AAEL000452_RA_exon_1
supercont1.8	1106731	1107712	AAEL000452_RA_exon_2
supercont1.8	1123264	1123585	AAEL000452_RA_exon_3
supercont1.8	1123839	1124154	AAEL000452_RA_exon_5
supercont1.8	1129447	1129607	AAEL000452_RA_exon_7
supercont1.8	1129612	1130034	AAEL000452_RA_exon_7
supercont1.8	1152621	1153083	AAEL000438_RA_exon_1
supercont1.8	1160000	1160376	AAEL000438_RA_exon_3
supercont1.8	1161566	1162029	AAEL000438_RA_exon_4
supercont1.8	1162046	1162467	AAEL000438_RA_exon_5
supercont1.8	1347323	1347681	AAEL000449_RA_exon_1
supercont1.8	1668210	1668520	AAEL000414_RA_exon_3
supercont1.8	1696355	1696711	AAEL000414_RA_exon_1
supercont1.8	1757055	1757886	AAEL000465_RA_exon_2
supercont1.8	1763752	1764141	AAEL000435_RA_exon_3
supercont1.8	1764152	1764955	AAEL000435_RA_exon_3
supercont1.8	1767950	1768306	AAEL000435_RA_exon_1
supercont1.8	1845303	1845721	AAEL000424_RA_exon_3
supercont1.8	1845753	1846161	AAEL000424_RA_exon_4
supercont1.8	1853804	1854504	AAEL000424_RA_exon_6
supercont1.8	1854604	1855590	AAEL000468_RA_exon_2
supercont1.8	1855599	1855908	AAEL000468_RA_exon_1
supercont1.8	1886497	1886839	AAEL000458_RA_exon_2;AAEL000458_RB_exon_2
supercont1.8	2003043	2004126	AAEL000417_RA_exon_1
supercont1.8	2037029	2037630	AAEL000417_RA_exon_3
supercont1.8	2037639	2038122	AAEL000417_RA_exon_4
supercont1.8	2044022	2044310	AAEL000417_RA_exon_6
supercont1.8	2044567	2044852	AAEL000417_RA_exon_8
supercont1.8	2044857	2045141	AAEL000417_RA_exon_9
supercont1.8	2143327	2144380	AAEL000471_RA_exon_1
supercont1.8	2179409	2179728	AAEL000471_RA_exon_2
supercont1.8	2192027	2193435	AAEL000471_RA_exon_3
supercont1.8	2199744	2201628	AAEL000471_RA_exon_6
supercont1.8	2206197	2206515	AAEL000474_RA_exon_2
supercont1.8	2216087	2216364	AAEL000474_RA_exon_3
supercont1.8	2216587	2216985	AAEL000474_RA_exon_5
supercont1.8	2217212	2217527	AAEL000474_RA_exon_7
supercont1.8	2224294	2224539	AAEL000474_RA_exon_10
supercont1.8	2224549	2224830	AAEL000474_RA_exon_11
supercont1.8	2238916	2239514	AAEL000427_RA_exon_1
supercont1.8	2263349	2264032	AAEL000427_RA_exon_2;AAEL000427_RA_exon_3
supercont1.8	2281208	2281496	AAEL000427_RA_exon_4
supercont1.8	2288383	2289714	AAEL000427_RA_exon_7
supercont1.8	2306920	2307922	AAEL000445_RA_exon_4;AAEL000445_RB_exon_3
supercont1.8	2334837	2335554	AAEL000445_RA_exon_1;AAEL000445_RB_exon_1
supercont1.8	2415974	2416584	AAEL000460_RA_exon_5
supercont1.8	2417257	2417748	AAEL000460_RA_exon_7
supercont1.8	2441649	2442015	AAEL000448_RA_exon_1;AAEL000448_RB_exon_1
supercont1.8	2452616	2453148	AAEL000448_RA_exon_3;AAEL000448_RB_exon_3
supercont1.8	2454526	2455254	AAEL000448_RA_exon_5;AAEL000448_RB_exon_5
supercont1.8	2458944	2459616	AAEL000448_RA_exon_7;AAEL000448_RB_exon_7
supercont1.8	2460640	2462224	AAEL000422_RA_exon_2
supercont1.8	2464767	2466286	AAEL000422_RA_exon_1
supercont1.8	2474388	2476871	AAEL000450_RA_exon_8
supercont1.8	2491235	2492211	AAEL000450_RA_exon_6
supercont1.8	2492225	2492608	AAEL000450_RA_exon_5
supercont1.8	2497646	2498688	AAEL000450_RA_exon_4
supercont1.8	2518885	2519235	AAEL000450_RA_exon_2
supercont1.8	2519385	2519670	AAEL000450_RA_exon_1
supercont1.8	2523138	2523326	AAEL000418_RA_exon_5
supercont1.8	2523328	2523850	AAEL000418_RA_exon_5
supercont1.8	2544858	2545278	AAEL000418_RA_exon_1
supercont1.8	2565823	2566319	AAEL000421_RA_exon_2
supercont1.8	2577762	2578920	AAEL000421_RA_exon_3
supercont1.8	2703377	2704033	AAEL000461_RA_exon_1;AAEL000461_RB_exon_1;AAEL000461_RC_exon_1
supercont1.8	2754243	2754523	AAEL000461_RA_exon_3;AAEL000461_RB_exon_2;AAEL000461_RC_exon_3
supercont1.8	2764541	2764967	AAEL000461_RA_exon_5;AAEL000461_RB_exon_4;AAEL000461_RC_exon_5
supercont1.8	2765186	2765574	AAEL000461_RA_exon_6;AAEL000461_RB_exon_5;AAEL000461_RC_exon_6
supercont1.8	2765591	2765906	AAEL000461_RA_exon_7;AAEL000461_RB_exon_6
supercont1.8	2775070	2776426	AAEL000461_RC_exon_8
supercont1.8	2788680	2789595	AAEL000454_RA_exon_5;AAEL000454_RB_exon_4
supercont1.8	2802086	2802686	AAEL000454_RA_exon_4;AAEL000454_RB_exon_3
supercont1.8	2818765	2820303	AAEL000413_RA_exon_1
supercont1.8	2838246	2838758	AAEL000413_RA_exon_2
supercont1.8	2862882	2863409	AAEL000462_RA_exon_2
supercont1.8	2863417	2864961	AAEL000462_RA_exon_1
supercont1.8	2911851	2913255	AAEL018099_RA_exon_1
supercont1.8	2917030	2917339	AAEL018099_RA_exon_3
supercont1.8	2961133	2962541	AAEL018100_RA_exon_1
supercont1.8	2962548	2963034	AAEL018100_RA_exon_2
supercont1.8	3027980	3029920	AAEL018101_RA_exon_1
supercont1.8	3029940	3031039	AAEL018101_RA_exon_2
supercont1.8	3031040	3031107	AAEL018101_RA_exon_2
supercont1.8	3065941	3066408	AAEL000419_RA_exon_2
supercont1.8	3242005	3242859	AAEL000426_RA_exon_2;AAEL000426_RA_exon_3
supercont1.8	3242955	3243619	AAEL000426_RA_exon_1
supercont1.8	3323278	3325171	AAEL000464_RA_exon_3
supercont1.8	3347677	3348620	AAEL000455_RA_exon_3
supercont1.8	3364480	3364931	AAEL000455_RA_exon_1
supercont1.8	3367365	3368034	AAEL000441_RA_exon_2
supercont1.8	3380138	3380418	AAEL000441_RA_exon_1
supercont1.8	3428972	3429718	AAEL000428_RA_exon_4;AAEL000428_RA_exon_5
supercont1.8	3429877	3430207	AAEL000428_RA_exon_7
supercont1.8	3460307	3461285	AAEL000420_RA_exon_1
supercont1.8	3461302	3461693	AAEL000420_RA_exon_2
supercont1.8	3465617	3467168	AAEL000420_RA_exon_3
supercont1.8	3467563	3467697	AAEL000420_RA_exon_4
supercont1.8	3467713	3467793	AAEL000420_RA_exon_4
supercont1.8	3484209	3484699	AAEL000466_RA_exon_18
supercont1.8	3484704	3484987	AAEL000466_RA_exon_17
supercont1.8	3485786	3486035	AAEL000466_RA_exon_16
supercont1.8	3497134	3497478	AAEL000466_RA_exon_15
supercont1.8	3686966	3687271	AAEL000415_RA_exon_1
supercont1.8	3694554	3694805	AAEL000415_RA_exon_2
supercont1.8	3699381	3699812	AAEL000415_RA_exon_4
supercont1.8	3699831	3701020	AAEL000415_RA_exon_5
supercont1.8	3711379	3711803	AAEL000434_RA_exon_1
supercont1.8	3711824	3712066	AAEL000434_RA_exon_2
supercont1.8	3728645	3729166	AAEL000434_RA_exon_3
supercont1.8	3729190	3729642	AAEL000434_RA_exon_4
supercont1.8	3730081	3730357	AAEL000434_RA_exon_6
supercont1.8	3730371	3730678	AAEL000434_RA_exon_7
supercont1.8	3747404	3751404	AAEL018314_RA_exon_8
supercont1.8	3754811	3755371	AAEL018314_RA_exon_6
supercont1.8	3767036	3767317	AAEL018314_RA_exon_5
supercont1.8	3784213	3784846	AAEL018314_RA_exon_3
supercont1.8	3785296	3787330	AAEL018314_RA_exon_2
supercont1.8	3879544	3880069	AAEL018314_RA_exon_1
supercont1.8	4270098	4270976	AAEL000467_RA_exon_1;AAEL000467_RA_exon_2
supercont1.8	4531150	4532215	AAEL000447_RA_exon_1
supercont1.8	4532355	4532667	AAEL000447_RA_exon_1
supercont1.8	4559846	4560231	AAEL000443_RA_exon_2
supercont1.8	4562972	4564022	AAEL017169_RA_exon_1
supercont1.8	4741067	4741335	AAEL000437_RA_exon_4
supercont1.9	71287	72542	AAEL000514_RA_exon_2
supercont1.9	177049	177424	AAEL017501_RA_exon_1
supercont1.9	651481	652183	AAEL000522_RA_exon_2
supercont1.9	653673	654484	AAEL000522_RA_exon_1
supercont1.9	730683	731172	AAEL017090_RA_exon_1
supercont1.9	751724	752080	AAEL000516_RA_exon_1
supercont1.9	779691	780081	AAEL000516_RA_exon_4
supercont1.9	785805	786085	AAEL000516_RA_exon_5
supercont1.9	786584	787049	AAEL000516_RA_exon_6
supercont1.9	790266	790437	AAEL000520_RA_exon_1
supercont1.9	790441	790748	AAEL000520_RA_exon_1
supercont1.9	790751	791827	AAEL000520_RA_exon_1;AAEL000520_RA_exon_2
supercont1.9	791846	793023	AAEL000520_RA_exon_2;AAEL000520_RA_exon_3
supercont1.9	800185	801592	AAEL000505_RA_exon_2
supercont1.9	802097	803387	AAEL000515_RA_exon_2
supercont1.9	925423	925769	AAEL000498_RA_exon_6
supercont1.9	926238	926485	AAEL000498_RA_exon_5
supercont1.9	1054707	1055089	AAEL000498_RA_exon_2
supercont1.9	1512428	1513237	AAEL000499_RA_exon_1
supercont1.9	1713690	1714066	AAEL017467_RA_exon_6
supercont1.9	1714585	1715675	AAEL017467_RA_exon_3
supercont1.9	1722601	1723095	AAEL017467_RA_exon_2
supercont1.9	1729471	1730675	AAEL017467_RA_exon_1
supercont1.9	1744080	1744563	AAEL000507_RA_exon_5
supercont1.9	1745083	1746176	AAEL000507_RA_exon_2
supercont1.9	1755021	1755369	AAEL000507_RA_exon_1
supercont1.9	1759217	1759606	AAEL000496_RA_exon_6;AAEL000496_RB_exon_6
supercont1.9	1759617	1759871	AAEL000496_RB_exon_5
supercont1.9	1760152	1761245	AAEL000496_RA_exon_3;AAEL000496_RB_exon_3
supercont1.9	1765480	1765968	AAEL000496_RA_exon_2;AAEL000496_RB_exon_2
supercont1.9	1851110	1851463	AAEL000510_RA_exon_8
supercont1.9	1851675	1853573	AAEL000510_RA_exon_6
supercont1.9	1859424	1859803	AAEL000510_RA_exon_4
supercont1.9	1861238	1861819	AAEL000510_RA_exon_1;AAEL000510_RA_exon_2
supercont1.9	1871915	1872264	AAEL000476_RA_exon_1;AAEL000476_RB_exon_1;AAEL000476_RC_exon_1;AAEL000476_RD_exon_1
supercont1.9	1872280	1872659	AAEL000476_RA_exon_2;AAEL000476_RB_exon_2;AAEL000476_RC_exon_2;AAEL000476_RD_exon_2
supercont1.9	1885002	1885699	AAEL000476_RA_exon_3;AAEL000476_RB_exon_4;AAEL000476_RC_exon_4;AAEL000476_RD_exon_4;AAEL000512_RA_exon_16
supercont1.9	1894660	1897170	AAEL000512_RA_exon_15
supercont1.9	1897839	1898148	AAEL000512_RA_exon_14
supercont1.9	1898169	1898951	AAEL000512_RA_exon_13
supercont1.9	1899422	1901836	AAEL000512_RA_exon_11
supercont1.9	1901847	1902502	AAEL000512_RA_exon_10
supercont1.9	1902727	1904054	AAEL000512_RA_exon_9
supercont1.9	1904067	1905952	AAEL000512_RA_exon_8
supercont1.9	1905977	1906254	AAEL000512_RA_exon_7
supercont1.9	1906262	1906619	AAEL000512_RA_exon_6
supercont1.9	1906797	1907275	AAEL000512_RA_exon_4
supercont1.9	1909854	1910347	AAEL000512_RA_exon_3
supercont1.9	1910579	1910839	AAEL000512_RA_exon_1
supercont1.9	1942316	1943338	AAEL000485_RA_exon_5;AAEL000485_RB_exon_5;AAEL000485_RB_exon_6
supercont1.9	1943541	1943827	AAEL000485_RA_exon_3;AAEL000485_RB_exon_3
supercont1.9	1943891	1945642	AAEL000485_RA_exon_2;AAEL000485_RB_exon_2
supercont1.9	1983211	1983816	AAEL000485_RA_exon_1;AAEL000485_RB_exon_1
supercont1.9	1997070	1997344	AAEL000509_RA_exon_1
supercont1.9	1997395	1998407	AAEL000509_RA_exon_2
supercont1.9	1998490	1999509	AAEL000509_RA_exon_3
supercont1.9	2006284	2006597	AAEL000509_RA_exon_4
supercont1.9	2006624	2007041	AAEL000509_RA_exon_5
supercont1.9	2014725	2015499	AAEL000478_RA_exon_3
supercont1.9	2015525	2015605	AAEL000478_RA_exon_3
supercont1.9	2015640	2015898	AAEL000478_RA_exon_3
supercont1.9	2015910	2016479	AAEL000478_RA_exon_3
supercont1.9	2016515	2016667	AAEL000478_RA_exon_3
supercont1.9	2016675	2017162	AAEL000478_RA_exon_3
supercont1.9	2017405	2017726	AAEL000478_RA_exon_1
supercont1.9	2020003	2022625	AAEL000483_RA_exon_2
supercont1.9	2033221	2033927	AAEL000483_RA_exon_3
supercont1.9	2044266	2044831	AAEL018324_RA_exon_1
supercont1.9	2060444	2061417	AAEL018324_RA_exon_2
supercont1.9	2084990	2085840	AAEL018324_RA_exon_3
supercont1.9	2093791	2094037	AAEL018324_RA_exon_4
supercont1.9	2114888	2115353	AAEL018324_RA_exon_6
supercont1.9	2167869	2168503	AAEL018324_RA_exon_8
supercont1.9	2184155	2184481	AAEL018324_RA_exon_11
supercont1.9	2204307	2204733	AAEL018324_RA_exon_16
supercont1.9	2204742	2204978	AAEL018324_RA_exon_17
supercont1.9	2205017	2208062	AAEL018324_RA_exon_18
supercont1.9	2233388	2235345	AAEL018324_RA_exon_23
supercont1.9	2883444	2884523	AAEL000487_RA_exon_2
supercont1.9	2899875	2900260	AAEL000503_RA_exon_1
supercont1.9	2901484	2902146	AAEL000493_RA_exon_1
supercont1.9	2984437	2984785	AAEL000491_RA_exon_2
supercont1.9	2989096	2989336	AAEL000491_RA_exon_1
supercont1.9	2999384	2999482	AAEL000488_RA_exon_5
supercont1.9	2999484	2999859	AAEL000488_RA_exon_5
supercont1.9	3177675	3178372	AAEL000500_RA_exon_3
supercont1.9	3178385	3178628	AAEL000500_RA_exon_2
supercont1.9	3178655	3179274	AAEL000500_RA_exon_1
supercont1.9	3368470	3369647	AAEL000511_RA_exon_1
supercont1.9	3372879	3373646	AAEL000511_RA_exon_3
supercont1.9	3420413	3421359	AAEL000475_RA_exon_2
supercont1.9	3438095	3438656	AAEL000475_RA_exon_3;AAEL000475_RB_exon_3
supercont1.9	3438675	3439062	AAEL000475_RA_exon_4;AAEL000475_RB_exon_4
supercont1.9	3471126	3471411	AAEL000523_RA_exon_8
supercont1.9	3477391	3478121	AAEL000523_RA_exon_5
supercont1.9	3478156	3478469	AAEL000523_RA_exon_4
supercont1.9	3498869	3499657	AAEL000523_RA_exon_3
supercont1.9	3499659	3499771	AAEL000523_RA_exon_3
supercont1.9	3504069	3504414	AAEL000523_RA_exon_2
supercont1.9	3510417	3512212	AAEL000523_RA_exon_1
supercont1.9	3512232	3513120	AAEL000523_RA_exon_1
supercont1.9	3563392	3563994	AAEL000486_RA_exon_5
supercont1.9	3583884	3585044	AAEL000486_RA_exon_3
supercont1.9	3641754	3642130	AAEL018014_RA_exon_1
supercont1.9	3642139	3642513	AAEL018014_RA_exon_1
supercont1.9	3642519	3642801	AAEL018014_RA_exon_1
supercont1.9	3648029	3648781	AAEL018016_RA_exon_1
supercont1.9	3650627	3651057	AAEL015674_RA_exon_1
supercont1.9	3656644	3657059	AAEL000518_RA_exon_1
supercont1.9	3657998	3658090	AAEL000492_RA_exon_1;AAEL000517_RA_exon_1
supercont1.9	3658093	3658348	AAEL000492_RA_exon_1;AAEL000517_RA_exon_1
supercont1.9	3658378	3658770	AAEL000492_RA_exon_1;AAEL000517_RA_exon_1
supercont1.9	3658778	3659044	AAEL000492_RA_exon_1;AAEL000517_RA_exon_1
supercont1.9	3665904	3666334	AAEL015675_RA_exon_1
supercont1.9	3666559	3666979	AAEL000494_RA_exon_1
supercont1.9	3667909	3667998	AAEL000482_RA_exon_1;AAEL000490_RA_exon_1
supercont1.9	3668014	3668271	AAEL000482_RA_exon_1;AAEL000490_RA_exon_1
supercont1.9	3668294	3668686	AAEL000482_RA_exon_1;AAEL000490_RA_exon_1
supercont1.9	3668689	3668961	AAEL000482_RA_exon_1;AAEL000490_RA_exon_1
supercont1.9	3675229	3675659	AAEL015676_RA_exon_1
supercont1.9	3675884	3676304	AAEL000525_RA_exon_1
supercont1.9	3677240	3677332	AAEL000506_RA_exon_1;AAEL000513_RA_exon_1
supercont1.9	3677340	3677598	AAEL000506_RA_exon_1;AAEL000513_RA_exon_1
supercont1.9	3677620	3678011	AAEL000506_RA_exon_1;AAEL000513_RA_exon_1
supercont1.9	3678020	3678288	AAEL000506_RA_exon_1;AAEL000513_RA_exon_1
supercont1.9	3692586	3693016	AAEL015677_RA_exon_1
supercont1.9	3693241	3693661	AAEL000497_RA_exon_1
supercont1.9	3694613	3694698	AAEL000501_RA_exon_1;AAEL018017_RA_exon_1
supercont1.9	3694713	3694958	AAEL000501_RA_exon_1;AAEL018017_RA_exon_1
supercont1.9	3694988	3695380	AAEL000501_RA_exon_1;AAEL018017_RA_exon_1
supercont1.9	3695388	3695654	AAEL000501_RA_exon_1;AAEL018017_RA_exon_1
supercont1.9	3712916	3713663	AAEL018018_RA_exon_1
supercont1.9	3730700	3731864	AAEL000508_RA_exon_2;AAEL000508_RA_exon_3
supercont1.9	3731870	3732180	AAEL000508_RA_exon_4
supercont1.9	3732195	3732523	AAEL000508_RA_exon_5
supercont1.9	3732525	3733074	AAEL000508_RA_exon_6
supercont1.9	3741479	3743340	AAEL000489_RA_exon_1
supercont1.9	3806543	3807476	AAEL000502_RA_exon_3
supercont1.9	3829846	3830829	AAEL000477_RA_exon_4
supercont1.9	3830931	3831214	AAEL000477_RA_exon_3
supercont1.9	3831451	3831735	AAEL000477_RA_exon_1
supercont1.9	3887739	3888157	AAEL000484_RA_exon_1
supercont1.9	3897413	3897923	AAEL000484_RA_exon_3
supercont1.9	3923506	3924057	AAEL000484_RA_exon_4
supercont1.9	3941120	3941581	AAEL000519_RA_exon_3;AAEL000519_RB_exon_1
supercont1.9	4028104	4028492	AAEL000521_RA_exon_4
supercont1.9	4657827	4658776	AAEL000504_RA_exon_7
supercont1.9	4658812	4661197	AAEL000504_RA_exon_6
supercont1.9	4661202	4661489	AAEL000504_RA_exon_5
supercont1.9	4661989	4662242	AAEL000504_RA_exon_2
supercont1.10	44649	44970	AAEL000529_RA_exon_1
supercont1.10	107529	108578	AAEL000550_RA_exon_1
supercont1.10	116305	117664	AAEL000550_RA_exon_3
supercont1.10	131107	131450	AAEL018330_RA_exon_1
supercont1.10	131861	132385	AAEL018330_RA_exon_2
supercont1.10	181422	181813	AAEL018330_RA_exon_3
supercont1.10	182057	182452	AAEL018330_RA_exon_5
supercont1.10	182990	183357	AAEL018330_RA_exon_6
supercont1.10	186725	189938	AAEL018330_RA_exon_10;AAEL018330_RA_exon_11
supercont1.10	198971	200260	AAEL000527_RA_exon_1;AAEL000527_RA_exon_2
supercont1.10	201660	202354	AAEL000527_RA_exon_3
supercont1.10	206927	207461	AAEL000563_RA_exon_2
supercont1.10	207467	207783	AAEL000563_RA_exon_1
supercont1.10	237800	238261	AAEL000543_RA_exon_2
supercont1.10	340122	340405	AAEL000558_RA_exon_2
supercont1.10	341979	342574	AAEL000558_RA_exon_4
supercont1.10	354882	355389	AAEL000560_RA_exon_2
supercont1.10	355397	356134	AAEL000558_RA_exon_6;AAEL000560_RA_exon_1
supercont1.10	364318	364871	AAEL000558_RA_exon_9
supercont1.10	372780	373323	AAEL000544_RA_exon_2
supercont1.10	373350	373431	AAEL000544_RA_exon_2
supercont1.10	373500	373639	AAEL000544_RA_exon_2
supercont1.10	412275	412735	AAEL000551_RA_exon_1
supercont1.10	431110	431430	AAEL000551_RA_exon_2
supercont1.10	431866	432861	AAEL000551_RA_exon_3
supercont1.10	585658	586049	AAEL000528_RA_exon_1
supercont1.10	641156	641483	AAEL000542_RA_exon_2
supercont1.10	644953	646208	AAEL000542_RA_exon_1
supercont1.10	767375	767716	AAEL000549_RA_exon_15
supercont1.10	768631	768922	AAEL000549_RA_exon_14
supercont1.10	769992	770559	AAEL000549_RA_exon_12
supercont1.10	796209	796531	AAEL000549_RA_exon_3
supercont1.10	913842	914136	AAEL000561_RA_exon_1
supercont1.10	914147	914418	AAEL000561_RA_exon_2
supercont1.10	914422	914532	AAEL000561_RA_exon_2
supercont1.10	923250	923880	AAEL000562_RA_exon_5
supercont1.10	938351	938978	AAEL000562_RA_exon_1
supercont1.10	944381	944729	AAEL000559_RA_exon_1
supercont1.10	944741	946010	AAEL000559_RA_exon_2
supercont1.10	963460	964598	AAEL000559_RA_exon_3
supercont1.10	964605	964911	AAEL000559_RA_exon_3
supercont1.10	2516888	2518044	AAEL000530_RA_exon_1
supercont1.10	2518063	2519420	AAEL000530_RA_exon_2;AAEL000530_RA_exon_3
supercont1.10	2519438	2519909	AAEL000530_RA_exon_4
supercont1.10	2564948	2565723	AAEL000536_RA_exon_9
supercont1.10	2620071	2620459	AAEL000536_RA_exon_3
supercont1.10	2718202	2718629	AAEL000535_RA_exon_1
supercont1.10	2723515	2723947	AAEL000556_RA_exon_2
supercont1.10	2735313	2735723	AAEL000533_RA_exon_2
supercont1.10	2968716	2970395	AAEL000546_RA_exon_1;AAEL000546_RA_exon_2
supercont1.10	3088689	3090082	AAEL000532_RA_exon_9
supercont1.10	3090104	3090492	AAEL000532_RA_exon_8
supercont1.10	3090679	3091029	AAEL000532_RA_exon_6
supercont1.10	3091054	3091345	AAEL000532_RA_exon_5
supercont1.10	3140722	3141087	AAEL000532_RA_exon_1
supercont1.10	3301236	3301732	AAEL000538_RA_exon_2
supercont1.10	3468543	3468968	AAEL000541_RA_exon_1;AAEL000541_RB_exon_1
supercont1.10	3501329	3501925	AAEL000541_RA_exon_3;AAEL000541_RB_exon_3
supercont1.10	3502154	3503022	AAEL000541_RA_exon_5;AAEL000541_RB_exon_5
supercont1.10	3541724	3542116	AAEL000554_RA_exon_3
supercont1.10	3542119	3542514	AAEL000554_RA_exon_2
supercont1.10	3580178	3580465	AAEL000539_RA_exon_1
supercont1.10	3839483	3839745	AAEL000540_RA_exon_3;AAEL000540_RB_exon_3
supercont1.10	3852214	3852537	AAEL000540_RA_exon_7;AAEL000540_RB_exon_7
supercont1.10	3852898	3853278	AAEL000540_RB_exon_8
supercont1.10	3869515	3871482	AAEL000540_RA_exon_8
supercont1.10	3899349	3899665	AAEL000557_RA_exon_2
supercont1.10	3914345	3915216	AAEL000557_RA_exon_3
supercont1.10	4011010	4011316	AAEL000545_RA_exon_1
supercont1.10	4011340	4012741	AAEL000545_RA_exon_2;AAEL000545_RA_exon_3
supercont1.10	4012750	4013286	AAEL000545_RA_exon_4
supercont1.10	4128894	4129354	AAEL000547_RA_exon_2
supercont1.10	4129359	4130735	AAEL000547_RA_exon_3;AAEL000547_RA_exon_4
supercont1.10	4177164	4177542	AAEL000552_RA_exon_3
supercont1.10	4177544	4178061	AAEL000552_RA_exon_3
supercont1.10	4178079	4179085	AAEL000552_RA_exon_2
supercont1.10	4179109	4179902	AAEL000552_RA_exon_1
supercont1.10	4187198	4187864	AAEL000534_RA_exon_1
supercont1.10	4187878	4188123	AAEL000534_RA_exon_2
supercont1.10	4188128	4189554	AAEL000534_RA_exon_3;AAEL000534_RA_exon_4
supercont1.11	27583	27952	AAEL000573_RA_exon_1
supercont1.11	28053	28963	AAEL000573_RA_exon_2
supercont1.11	413930	415265	AAEL000577_RA_exon_1
supercont1.11	423526	423870	AAEL000577_RA_exon_2
supercont1.11	445411	445958	AAEL000577_RA_exon_5;AAEL000577_RA_exon_6
supercont1.11	575170	575609	AAEL000577_RA_exon_16
supercont1.11	575615	576588	AAEL000577_RA_exon_16
supercont1.11	594838	595160	AAEL018336_RA_exon_1
supercont1.11	611250	612867	AAEL000567_RA_exon_7
supercont1.11	612885	613832	AAEL000567_RA_exon_6
supercont1.11	643036	643716	AAEL000567_RA_exon_3
supercont1.11	649366	649827	AAEL000567_RA_exon_2
supercont1.11	755726	756716	AAEL000579_RA_exon_4;AAEL018336_RA_exon_2
supercont1.11	756726	756931	AAEL000579_RA_exon_4;AAEL018336_RA_exon_2
supercont1.11	760758	761250	AAEL000579_RA_exon_3
supercont1.11	767713	767785	AAEL000579_RA_exon_2
supercont1.11	767788	768184	AAEL000579_RA_exon_2
supercont1.11	768843	770250	AAEL000594_RA_exon_2
supercont1.11	794847	795821	AAEL000568_RA_exon_2
supercont1.11	796601	797128	AAEL000568_RA_exon_1
supercont1.11	1433439	1434894	AAEL000584_RA_exon_1
supercont1.11	1972777	1973309	AAEL000578_RA_exon_3
supercont1.11	1973342	1973895	AAEL000578_RA_exon_2
supercont1.11	1993011	1994167	AAEL000578_RA_exon_1
supercont1.11	1994521	1995475	AAEL000580_RA_exon_3
supercont1.11	1995636	1996199	AAEL000580_RA_exon_2
supercont1.11	2019214	2020652	AAEL000580_RA_exon_1
supercont1.11	2269466	2270035	AAEL000589_RA_exon_3
supercont1.11	2270261	2270946	AAEL000589_RA_exon_5;AAEL000589_RA_exon_6
supercont1.11	2281422	2281769	AAEL000589_RA_exon_9
supercont1.11	2301810	2302998	AAEL000571_RA_exon_5
supercont1.11	2304763	2305072	AAEL000571_RA_exon_1
supercont1.11	2305073	2305269	AAEL000571_RA_exon_1
supercont1.11	2305303	2305471	AAEL000571_RA_exon_1
supercont1.11	2305473	2305699	AAEL000571_RA_exon_1
supercont1.11	2611384	2611653	AAEL000576_RA_exon_2
supercont1.11	3536329	3536850	AAEL000595_RA_exon_2
supercont1.11	3536859	3537286	AAEL000595_RA_exon_3
supercont1.11	3557541	3558529	AAEL000595_RA_exon_4
supercont1.11	3613727	3614500	AAEL000585_RA_exon_1
supercont1.11	3614632	3614976	AAEL000585_RA_exon_2
supercont1.11	3615067	3615343	AAEL000585_RA_exon_4
supercont1.11	3616475	3616972	AAEL000585_RA_exon_7
supercont1.11	3687630	3688041	AAEL000569_RA_exon_1
supercont1.11	3688065	3689691	AAEL000569_RA_exon_2;AAEL000569_RA_exon_3
supercont1.11	3699553	3700551	AAEL000569_RA_exon_8;AAEL000569_RA_exon_9
supercont1.11	3700553	3701012	AAEL000569_RA_exon_9
supercont1.11	3709117	3710689	AAEL000572_RA_exon_9
supercont1.11	3711146	3711400	AAEL000572_RA_exon_6
supercont1.11	3711411	3711936	AAEL000572_RA_exon_5
supercont1.11	3735382	3735814	AAEL000572_RA_exon_3
supercont1.11	3774797	3775159	AAEL000572_RA_exon_2
supercont1.11	3775592	3775858	AAEL000572_RA_exon_1
supercont1.11	3775862	3776168	AAEL000572_RA_exon_1
supercont1.11	3786785	3787391	AAEL000574_RA_exon_1;AAEL000574_RB_exon_1
supercont1.11	3801761	3802177	AAEL000574_RA_exon_2;AAEL000574_RB_exon_2
supercont1.11	3802181	3803543	AAEL000574_RA_exon_3;AAEL000574_RB_exon_3
supercont1.11	3824233	3824548	AAEL000583_RA_exon_4
supercont1.11	3824553	3824917	AAEL000583_RA_exon_3
supercont1.11	3834559	3836667	AAEL000583_RA_exon_2
supercont1.11	3865454	3866047	AAEL000566_RA_exon_1
supercont1.11	3870656	3871019	AAEL000566_RA_exon_2
supercont1.11	3871026	3871545	AAEL000566_RA_exon_3
supercont1.11	3905173	3906011	AAEL000590_RA_exon_2
supercont1.11	3906043	3906638	AAEL000590_RA_exon_3
supercont1.11	3932475	3932817	AAEL000587_RA_exon_2
supercont1.11	3995642	3997004	AAEL000591_RA_exon_1
supercont1.11	4048494	4048771	AAEL000591_RA_exon_3
supercont1.11	4049152	4049601	AAEL000591_RA_exon_6
supercont1.11	4060103	4060383	AAEL000591_RA_exon_8
supercont1.11	4173284	4173877	AAEL000565_RA_exon_2
supercont1.11	4179017	4179341	AAEL000565_RA_exon_4
supercont1.11	4179647	4181215	AAEL000565_RA_exon_5
supercont1.11	4198401	4199333	AAEL017183_RA_exon_1
supercont1.11	4199341	4199642	AAEL017183_RA_exon_1
supercont1.11	4218169	4218596	AAEL000581_RA_exon_1
supercont1.11	4245880	4248511	AAEL000581_RA_exon_2
supercont1.11	4248695	4250053	AAEL000581_RA_exon_4
supercont1.11	4261244	4262511	AAEL000564_RA_exon_12;AAEL000564_RB_exon_12;AAEL000564_RA_exon_13;AAEL000564_RB_exon_13
supercont1.11	4267226	4267687	AAEL000564_RB_exon_11
supercont1.11	4279128	4279572	AAEL000564_RA_exon_9;AAEL000564_RB_exon_8
supercont1.11	4279613	4280092	AAEL000564_RA_exon_8;AAEL000564_RB_exon_7
supercont1.11	4286286	4286886	AAEL000564_RA_exon_7;AAEL000564_RB_exon_6
supercont1.11	4286891	4287344	AAEL000564_RA_exon_6;AAEL000564_RB_exon_5
supercont1.11	4287351	4287781	AAEL000564_RA_exon_5;AAEL000564_RB_exon_4
supercont1.11	4287791	4288644	AAEL000564_RA_exon_4;AAEL000564_RB_exon_3
supercont1.11	4288911	4289903	AAEL000564_RB_exon_1
supercont1.11	4310657	4311420	AAEL000564_RA_exon_1
supercont1.11	4382674	4382971	AAEL000593_RA_exon_2
supercont1.11	4384144	4384731	AAEL000593_RA_exon_3
supercont1.11	4401639	4402628	AAEL000582_RA_exon_8
supercont1.11	4402769	4403100	AAEL000582_RA_exon_6
supercont1.11	4403104	4404323	AAEL000582_RA_exon_5
supercont1.11	4450363	4450758	AAEL000582_RA_exon_2
supercont1.11	4502512	4504325	AAEL000575_RA_exon_1
supercont1.12	61282	61683	AAEL017685_RA_exon_1
supercont1.12	66266	67746	AAEL000604_RA_exon_4;AAEL000604_RB_exon_3
supercont1.12	67751	68584	AAEL000604_RA_exon_4;AAEL000604_RB_exon_3
supercont1.12	77380	78388	AAEL017352_RA_exon_1
supercont1.12	90893	92266	AAEL000622_RA_exon_10;AAEL000622_RB_exon_11
supercont1.12	92913	93257	AAEL000622_RB_exon_8
supercont1.12	93408	93727	AAEL000622_RA_exon_7;AAEL000622_RB_exon_7
supercont1.12	98102	98560	AAEL000622_RA_exon_6;AAEL000622_RB_exon_6
supercont1.12	98567	98851	AAEL000622_RA_exon_5;AAEL000622_RB_exon_5
supercont1.12	99147	99423	AAEL000622_RA_exon_4;AAEL000622_RB_exon_4
supercont1.12	100720	101077	AAEL000622_RA_exon_1;AAEL000622_RB_exon_1
supercont1.12	135910	136334	AAEL018022_RA_exon_2
supercont1.12	144134	145555	AAEL018022_RA_exon_3
supercont1.12	146266	146925	AAEL018023_RA_exon_1
supercont1.12	157166	158143	AAEL000629_RA_exon_2
supercont1.12	167936	169229	AAEL000602_RA_exon_1
supercont1.12	182430	183483	AAEL000631_RA_exon_3
supercont1.12	183650	184259	AAEL000631_RA_exon_1
supercont1.12	262419	262713	AAEL018024_RA_exon_2
supercont1.12	288618	289423	AAEL000603_RA_exon_4
supercont1.12	289453	290117	AAEL000603_RA_exon_3
supercont1.12	290133	290507	AAEL000603_RA_exon_2
supercont1.12	290518	290764	AAEL000603_RA_exon_1
supercont1.12	357859	358361	AAEL000623_RB_exon_1
supercont1.12	365195	365821	AAEL000623_RA_exon_1;AAEL000623_RB_exon_2
supercont1.12	365855	366944	AAEL000623_RA_exon_2;AAEL000623_RB_exon_3
supercont1.12	437539	438037	AAEL000601_RA_exon_3
supercont1.12	459736	460158	AAEL018348_RA_exon_3
supercont1.12	460171	460420	AAEL018348_RA_exon_4
supercont1.12	467575	468407	AAEL018348_RA_exon_5;AAEL018348_RA_exon_6
supercont1.12	468455	468801	AAEL018348_RA_exon_7
supercont1.12	469312	469587	AAEL018348_RA_exon_10
supercont1.12	476930	478089	AAEL018348_RA_exon_12
supercont1.12	478105	478444	AAEL018348_RA_exon_13
supercont1.12	486506	486927	AAEL018348_RA_exon_14
supercont1.12	505898	506253	AAEL000606_RA_exon_1
supercont1.12	511058	512527	AAEL018348_RA_exon_15
supercont1.12	766996	767452	AAEL018349_RA_exon_2
supercont1.12	780773	781270	AAEL018349_RA_exon_1
supercont1.12	803395	804143	AAEL000615_RA_exon_1
supercont1.12	850708	851306	AAEL000626_RA_exon_1
supercont1.12	870283	870556	AAEL000607_RA_exon_1
supercont1.12	892978	893269	AAEL000612_RA_exon_1
supercont1.12	961343	961847	AAEL017511_RA_exon_1
supercont1.12	962033	962357	AAEL017027_RA_exon_1
supercont1.12	1010626	1011231	AAEL000617_RA_exon_6
supercont1.12	1012338	1012992	AAEL000617_RA_exon_3;AAEL000617_RA_exon_4
supercont1.12	1530333	1531061	AAEL000632_RA_exon_5
supercont1.12	1531218	1531492	AAEL000632_RA_exon_4
supercont1.12	1531498	1531817	AAEL000632_RA_exon_3
supercont1.12	1532631	1532942	AAEL000632_RA_exon_2
supercont1.12	1739108	1740505	AAEL000599_RA_exon_1
supercont1.12	1767483	1767797	AAEL000599_RA_exon_2
supercont1.12	1785576	1785930	AAEL000599_RA_exon_3
supercont1.12	1794857	1795242	AAEL000599_RA_exon_4
supercont1.12	1795262	1797829	AAEL000599_RA_exon_5
supercont1.12	1797832	1798070	AAEL000599_RA_exon_5
supercont1.12	1941531	1942058	AAEL000618_RA_exon_3
supercont1.12	1942386	1942762	AAEL000618_RA_exon_2
supercont1.12	2166251	2166533	AAEL000600_RA_exon_1
supercont1.12	2204276	2204713	AAEL000600_RA_exon_2
supercont1.12	2207902	2208326	AAEL000600_RA_exon_3
supercont1.12	2232685	2233032	AAEL000596_RA_exon_1
supercont1.12	2233035	2233391	AAEL000596_RA_exon_2
supercont1.12	2233400	2233714	AAEL000596_RA_exon_3
supercont1.12	2233745	2234064	AAEL000596_RA_exon_4
supercont1.12	2242389	2242847	AAEL000596_RA_exon_5
supercont1.12	2243258	2243855	AAEL000596_RA_exon_6
supercont1.12	2251359	2252406	AAEL000596_RA_exon_8;AAEL000596_RA_exon_9
supercont1.12	2252439	2252724	AAEL000596_RA_exon_10
supercont1.12	2252739	2253156	AAEL000596_RA_exon_11
supercont1.12	2253164	2253606	AAEL000596_RA_exon_12
supercont1.12	2254028	2254549	AAEL000596_RA_exon_13
supercont1.12	2254608	2255332	AAEL000630_RA_exon_3
supercont1.12	2264674	2264983	AAEL000630_RA_exon_1
supercont1.12	2290736	2291335	AAEL018350_RA_exon_1
supercont1.12	2300772	2301305	AAEL018350_RA_exon_2
supercont1.12	2350377	2350693	AAEL018350_RA_exon_3
supercont1.12	2359942	2360261	AAEL018350_RA_exon_5
supercont1.12	2360477	2361849	AAEL018350_RA_exon_7
supercont1.12	2368484	2371066	AAEL018350_RA_exon_8
supercont1.12	2710764	2710893	AAEL000597_RA_exon_9
supercont1.12	2710899	2713842	AAEL000597_RA_exon_9
supercont1.12	2713854	2714477	AAEL000597_RA_exon_9
supercont1.12	2723318	2723566	AAEL000597_RA_exon_7
supercont1.12	2735490	2735776	AAEL000597_RA_exon_6
supercont1.12	2761500	2764935	AAEL000597_RA_exon_4
supercont1.12	2764985	2765259	AAEL000597_RA_exon_3
supercont1.12	2793374	2793864	AAEL000597_RA_exon_1
supercont1.12	2793879	2794276	AAEL000597_RA_exon_1
supercont1.12	2794294	2794476	AAEL000597_RA_exon_1
supercont1.12	3484379	3484675	AAEL000605_RA_exon_2
supercont1.12	3485653	3486982	AAEL000605_RA_exon_4
supercont1.12	3542448	3543292	AAEL000628_RA_exon_1
supercont1.12	3554434	3554780	AAEL000614_RA_exon_1
supercont1.12	3555851	3556379	AAEL000614_RA_exon_2
supercont1.12	3587163	3587974	AAEL000613_RA_exon_1
supercont1.12	3968066	3969340	AAEL000616_RA_exon_3
supercont1.12	3969341	3969548	AAEL000616_RA_exon_3
supercont1.12	3969571	3969847	AAEL000616_RA_exon_2
supercont1.12	3969906	3970844	AAEL000616_RA_exon_1
supercont1.13	326844	328363	AAEL000673_RA_exon_1
supercont1.13	335717	335991	AAEL000646_RA_exon_5
supercont1.13	336002	336957	AAEL000646_RA_exon_4
supercont1.13	337087	337503	AAEL000646_RA_exon_3
supercont1.13	337522	337938	AAEL000646_RA_exon_2
supercont1.13	352274	352669	AAEL000639_RA_exon_5
supercont1.13	352679	353622	AAEL000639_RA_exon_4
supercont1.13	366078	366493	AAEL000639_RA_exon_3
supercont1.13	366563	367618	AAEL000639_RA_exon_2
supercont1.13	390691	391086	AAEL000666_RA_exon_2;AAEL000666_RB_exon_1
supercont1.13	401616	404444	AAEL000654_RA_exon_1;AAEL000666_RA_exon_3;AAEL000666_RB_exon_2
supercont1.13	433788	434728	AAEL000659_RA_exon_2
supercont1.13	437556	438222	AAEL000672_RA_exon_1
supercont1.13	445146	445818	AAEL000672_RA_exon_2
supercont1.13	445886	446139	AAEL000672_RA_exon_3
supercont1.13	457931	458247	AAEL000672_RA_exon_4
supercont1.13	458256	459447	AAEL000672_RA_exon_5
supercont1.13	537478	537802	AAEL000640_RA_exon_1;AAEL000640_RB_exon_1
supercont1.13	554950	555298	AAEL000640_RA_exon_2;AAEL000640_RB_exon_2
supercont1.13	555310	556184	AAEL000640_RA_exon_3;AAEL000640_RB_exon_3
supercont1.13	556791	557274	AAEL000662_RA_exon_2
supercont1.13	557740	558802	AAEL000662_RA_exon_1
supercont1.13	565576	566390	AAEL000640_RA_exon_6;AAEL000640_RB_exon_6
supercont1.13	566396	566703	AAEL000640_RA_exon_6;AAEL000640_RB_exon_6
supercont1.13	580268	580336	AAEL000649_RA_exon_6
supercont1.13	580343	580522	AAEL000649_RA_exon_6
supercont1.13	580543	581437	AAEL000649_RA_exon_6
supercont1.13	622192	623039	AAEL000649_RA_exon_3
supercont1.13	632138	632719	AAEL000649_RA_exon_2
supercont1.13	636918	637531	AAEL000649_RA_exon_1
supercont1.13	666902	667030	AAEL000641_RA_exon_3;AAEL000641_RB_exon_4
supercont1.13	667052	667139	AAEL000641_RA_exon_3;AAEL000641_RB_exon_4
supercont1.13	667182	668338	AAEL000641_RA_exon_3;AAEL000641_RB_exon_4
supercont1.13	668362	669700	AAEL000641_RA_exon_2;AAEL000641_RB_exon_3
supercont1.13	683535	684296	AAEL000641_RA_exon_1;AAEL000641_RB_exon_2
supercont1.13	688396	688684	AAEL000674_RA_exon_1
supercont1.13	688746	690121	AAEL000674_RA_exon_2
supercont1.13	690893	691243	AAEL000674_RA_exon_3
supercont1.13	701864	702360	AAEL000652_RA_exon_1
supercont1.13	702374	702891	AAEL000652_RA_exon_2
supercont1.13	736650	737236	AAEL000652_RA_exon_3
supercont1.13	774314	775016	AAEL000643_RA_exon_1
supercont1.13	788862	789286	AAEL000643_RA_exon_2
supercont1.13	793309	793641	AAEL000643_RA_exon_3
supercont1.13	793649	794736	AAEL000643_RA_exon_4
supercont1.13	906122	907416	AAEL000668_RA_exon_2
supercont1.13	930757	930910	AAEL000661_RA_exon_3
supercont1.13	930927	933431	AAEL000661_RA_exon_3
supercont1.13	942980	945069	AAEL000661_RA_exon_2
supercont1.13	965536	966630	AAEL000661_RA_exon_1
supercont1.13	982709	983989	AAEL000634_RA_exon_1
supercont1.13	995740	996023	AAEL000676_RA_exon_1
supercont1.13	1008874	1009532	AAEL000678_RA_exon_3
supercont1.13	1009539	1010167	AAEL000678_RA_exon_2
supercont1.13	1010174	1010746	AAEL000678_RA_exon_1
supercont1.13	1013383	1014017	AAEL000667_RA_exon_3;AAEL000667_RB_exon_2
supercont1.13	1028232	1029536	AAEL000667_RA_exon_1;AAEL000667_RB_exon_1
supercont1.13	1043108	1043706	AAEL000647_RA_exon_1
supercont1.13	1043723	1044349	AAEL000647_RA_exon_2
supercont1.13	1044353	1045020	AAEL000647_RA_exon_3
supercont1.13	1045038	1045475	AAEL000647_RA_exon_4
supercont1.13	1056421	1057637	AAEL000642_RA_exon_1
supercont1.13	1064965	1065487	AAEL000642_RA_exon_3
supercont1.13	1065861	1066424	AAEL000651_RA_exon_1
supercont1.13	1077086	1078306	AAEL000651_RA_exon_2
supercont1.13	1078336	1078724	AAEL000651_RA_exon_3
supercont1.13	1090778	1090841	AAEL000635_RA_exon_4;AAEL000635_RB_exon_3;AAEL000635_RC_exon_4
supercont1.13	1090843	1091750	AAEL000635_RA_exon_4;AAEL000635_RB_exon_3;AAEL000635_RC_exon_4
supercont1.13	1091818	1092342	AAEL000635_RA_exon_2;AAEL000635_RB_exon_2;AAEL000635_RC_exon_2
supercont1.13	1092598	1093234	AAEL000635_RA_exon_1;AAEL000635_RB_exon_1;AAEL000635_RC_exon_1
supercont1.13	1120757	1121070	AAEL000648_RA_exon_2
supercont1.13	1136347	1136736	AAEL000648_RA_exon_1
supercont1.13	1138435	1138931	AAEL000677_RA_exon_1
supercont1.13	1139215	1139530	AAEL000677_RA_exon_2
supercont1.13	1148906	1149262	AAEL000657_RA_exon_3;AAEL000657_RB_exon_4
supercont1.13	1149281	1149581	AAEL000657_RA_exon_2;AAEL000657_RB_exon_3
supercont1.13	1149696	1150120	AAEL000657_RA_exon_1
supercont1.13	1166883	1166991	AAEL000655_RA_exon_3
supercont1.13	1167008	1167356	AAEL000655_RA_exon_3
supercont1.13	1167398	1168005	AAEL000655_RA_exon_2
supercont1.13	1172593	1173145	AAEL000655_RA_exon_1
supercont1.13	1178543	1178858	AAEL000670_RA_exon_3
supercont1.13	1179098	1179619	AAEL000670_RA_exon_4
supercont1.13	1194871	1195249	AAEL000660_RA_exon_1
supercont1.13	1195466	1195776	AAEL000660_RA_exon_3
supercont1.13	1195791	1196109	AAEL000660_RA_exon_4
supercont1.13	1205274	1205770	AAEL000645_RA_exon_4
supercont1.13	1206014	1206472	AAEL000645_RA_exon_2
supercont1.13	1207922	1208525	AAEL000645_RA_exon_1
supercont1.13	1246233	1246927	AAEL000658_RA_exon_4
supercont1.13	1247158	1247672	AAEL000658_RA_exon_2
supercont1.13	1247678	1248629	AAEL000658_RA_exon_1
supercont1.13	1249344	1249837	AAEL000669_RA_exon_5
supercont1.13	1250059	1250655	AAEL000669_RA_exon_3
supercont1.13	1264014	1265187	AAEL000669_RA_exon_1;AAEL000669_RA_exon_2
supercont1.13	1282194	1282722	AAEL000644_RA_exon_7
supercont1.13	1287695	1287996	AAEL000644_RA_exon_3
supercont1.13	1288010	1288877	AAEL000644_RA_exon_2
supercont1.13	1388926	1389373	AAEL000675_RA_exon_1
supercont1.13	1595107	1597419	AAEL000656_RA_exon_1
supercont1.13	1645495	1646094	AAEL000637_RA_exon_2
supercont1.13	1646130	1646658	AAEL000637_RA_exon_3
supercont1.13	1646750	1649352	AAEL000637_RA_exon_4
supercont1.13	2386489	2390268	AAEL000671_RA_exon_1
supercont1.13	2390284	2390779	AAEL000671_RA_exon_2
supercont1.13	2707073	2708900	AAEL000650_RA_exon_2
supercont1.13	3256442	3256764	AAEL000636_RA_exon_2
supercont1.13	3271836	3274655	AAEL000636_RA_exon_4;AAEL000636_RA_exon_5
supercont1.13	3363674	3364316	AAEL000664_RA_exon_1
supercont1.13	3364379	3364467	AAEL000664_RA_exon_2
supercont1.13	3364479	3364703	AAEL000664_RA_exon_2
supercont1.13	3364704	3364787	AAEL000664_RA_exon_2
supercont1.13	3364804	3364950	AAEL000664_RA_exon_2
supercont1.13	3985940	3986585	AAEL000665_RA_exon_2
supercont1.13	4140125	4144218	AAEL000633_RA_exon_1
supercont1.13	4191294	4192170	AAEL017430_RA_exon_1
supercont1.13	4375477	4376219	AAEL000653_RA_exon_3
supercont1.14	52682	54537	AAEL000717_RA_exon_1
supercont1.14	297954	298806	AAEL000700_RA_exon_1
supercont1.14	309741	310270	AAEL000700_RA_exon_3
supercont1.14	310281	312035	AAEL000700_RA_exon_4;AAEL000700_RA_exon_5;AAEL000700_RA_exon_6
supercont1.14	312046	314011	AAEL000700_RA_exon_7;AAEL000700_RA_exon_8
supercont1.14	314016	315208	AAEL000700_RA_exon_9
supercont1.14	315221	318645	AAEL000700_RA_exon_10
supercont1.14	319495	320092	AAEL000714_RA_exon_6
supercont1.14	336665	337023	AAEL000714_RA_exon_5
supercont1.14	337190	337861	AAEL000714_RA_exon_4
supercont1.14	338847	339232	AAEL000714_RA_exon_3
supercont1.14	363290	363779	AAEL000714_RA_exon_1
supercont1.14	393286	394511	AAEL000708_RA_exon_1
supercont1.14	403707	403872	AAEL000679_RA_exon_3
supercont1.14	403877	404114	AAEL000679_RA_exon_3
supercont1.14	404117	405022	AAEL000679_RA_exon_3
supercont1.14	407748	409232	AAEL000685_RA_exon_2
supercont1.14	409846	410761	AAEL000685_RA_exon_3
supercont1.14	421274	421795	AAEL000685_RA_exon_4
supercont1.14	422544	423762	AAEL000683_RA_exon_3
supercont1.14	447684	448117	AAEL000683_RA_exon_1
supercont1.14	454642	455484	AAEL000688_RA_exon_2
supercont1.14	455632	456278	AAEL000688_RA_exon_1
supercont1.14	632752	633396	AAEL000719_RA_exon_9
supercont1.14	634565	635316	AAEL000719_RA_exon_8
supercont1.14	644570	644843	AAEL000719_RA_exon_7
supercont1.14	644890	645171	AAEL000719_RA_exon_6
supercont1.14	648383	649122	AAEL000719_RA_exon_5
supercont1.14	649614	649895	AAEL000719_RA_exon_2
supercont1.14	658945	659230	AAEL000680_RA_exon_1
supercont1.14	702348	703111	AAEL000719_RA_exon_1
supercont1.14	709147	711092	AAEL000699_RA_exon_1;AAEL000720_RA_exon_2
supercont1.14	725309	726578	AAEL000707_RA_exon_1
supercont1.14	748485	749007	AAEL000707_RA_exon_2
supercont1.14	750450	751444	AAEL000707_RA_exon_3
supercont1.14	754632	755500	AAEL000693_RA_exon_6
supercont1.14	758566	759445	AAEL000693_RA_exon_5
supercont1.14	759456	763863	AAEL000693_RA_exon_4
supercont1.14	782317	783295	AAEL000693_RA_exon_3
supercont1.14	783362	783851	AAEL000693_RA_exon_2
supercont1.14	783997	784292	AAEL000693_RA_exon_1
supercont1.14	804014	805665	AAEL000696_RA_exon_2
supercont1.14	824397	824776	AAEL000712_RA_exon_2
supercont1.14	824902	826291	AAEL000712_RA_exon_1
supercont1.14	928251	928647	AAEL000711_RA_exon_1;AAEL000711_RC_exon_1
supercont1.14	948343	948810	AAEL000711_RA_exon_2;AAEL000711_RB_exon_2
supercont1.14	964978	965396	AAEL000711_RA_exon_3;AAEL000711_RB_exon_3;AAEL000711_RC_exon_2
supercont1.14	967622	967731	AAEL000716_RA_exon_4
supercont1.14	967732	967847	AAEL000716_RA_exon_4
supercont1.14	967882	969576	AAEL000716_RA_exon_4
supercont1.14	969597	969906	AAEL000716_RA_exon_3
supercont1.14	970521	971012	AAEL000716_RA_exon_2
supercont1.14	979305	979579	AAEL000716_RA_exon_1
supercont1.14	984986	985442	AAEL000704_RA_exon_7
supercont1.14	985456	988572	AAEL000704_RA_exon_7
supercont1.14	988616	989459	AAEL000704_RA_exon_7
supercont1.14	1004936	1005389	AAEL000704_RA_exon_6
supercont1.14	1034213	1034560	AAEL000704_RA_exon_2
supercont1.14	1056364	1057239	AAEL000704_RA_exon_1
supercont1.14	1073894	1074440	AAEL000706_RA_exon_7
supercont1.14	1074444	1074514	AAEL000706_RA_exon_7
supercont1.14	1074584	1074901	AAEL000706_RA_exon_6
supercont1.14	1074904	1075491	AAEL000706_RA_exon_5
supercont1.14	1104835	1105753	AAEL000713_RA_exon_1
supercont1.14	1171723	1171976	AAEL000713_RA_exon_3
supercont1.14	1172008	1172270	AAEL000713_RA_exon_4
supercont1.14	1172463	1174025	AAEL000713_RA_exon_6
supercont1.14	1196930	1197405	AAEL000703_RA_exon_1
supercont1.14	1234057	1234345	AAEL000703_RA_exon_2
supercont1.14	1234347	1236353	AAEL000703_RA_exon_3;AAEL000703_RA_exon_4
supercont1.14	1236382	1237322	AAEL000703_RA_exon_5
supercont1.14	1269301	1269620	AAEL000709_RB_exon_4
supercont1.14	1278228	1278570	AAEL000709_RB_exon_2
supercont1.14	1282714	1283209	AAEL000709_RB_exon_1
supercont1.14	1301960	1302029	AAEL000692_RA_exon_4
supercont1.14	1302035	1302556	AAEL000692_RA_exon_4
supercont1.14	1316059	1316446	AAEL000692_RA_exon_2
supercont1.14	1316659	1316978	AAEL000697_RA_exon_1
supercont1.14	1319711	1320118	AAEL000697_RA_exon_2;AAEL000697_RB_exon_2
supercont1.14	1320326	1320789	AAEL000697_RA_exon_3;AAEL000697_RB_exon_3;AAEL000701_RA_exon_1
supercont1.14	1320796	1321603	AAEL000697_RA_exon_3;AAEL000697_RB_exon_3;AAEL000701_RA_exon_1
supercont1.14	1326052	1329594	AAEL000682_RA_exon_7
supercont1.14	1341129	1342541	AAEL000682_RA_exon_3
supercont1.14	1371536	1372628	AAEL000682_RA_exon_1
supercont1.14	1381297	1382219	AAEL000698_RA_exon_1
supercont1.14	1391393	1392163	AAEL000698_RA_exon_2
supercont1.14	1392836	1393375	AAEL000698_RA_exon_4
supercont1.14	1402727	1403425	AAEL000687_RA_exon_4
supercont1.14	1403427	1404549	AAEL000687_RA_exon_2;AAEL000687_RA_exon_3
supercont1.14	1404567	1406099	AAEL000687_RA_exon_1
supercont1.14	1504956	1506039	AAEL000686_RA_exon_1
supercont1.14	1680494	1680924	AAEL000694_RA_exon_1
supercont1.14	1690133	1690885	AAEL000694_RA_exon_2;AAEL000694_RA_exon_3
supercont1.14	1768662	1769250	AAEL000690_RA_exon_4
supercont1.14	1769885	1770372	AAEL000690_RA_exon_3
supercont1.14	1770445	1770723	AAEL000690_RA_exon_2
supercont1.14	1770745	1771677	AAEL000690_RA_exon_1
supercont1.14	1782513	1782790	AAEL000705_RA_exon_2
supercont1.14	1782808	1783300	AAEL000705_RA_exon_3
supercont1.14	1794808	1795078	AAEL000689_RA_exon_2
supercont1.14	1795113	1795600	AAEL000689_RA_exon_3
supercont1.14	1811861	1813548	AAEL000715_RA_exon_1
supercont1.14	1834250	1834888	AAEL000681_RA_exon_2
supercont1.14	1857400	1857757	AAEL000715_RA_exon_2
supercont1.14	1857770	1858292	AAEL000715_RA_exon_3
supercont1.14	1863865	1864777	AAEL000715_RA_exon_5
supercont1.14	2884737	2885055	AAEL000695_RA_exon_7
supercont1.14	2928412	2928768	AAEL000695_RA_exon_3
supercont1.14	3386093	3386481	AAEL000691_RA_exon_2
supercont1.14	3527566	3527935	AAEL000710_RA_exon_5
supercont1.14	3528061	3528324	AAEL000710_RA_exon_3
supercont1.14	4233634	4234435	AAEL018117_RA_exon_5
supercont1.14	4234444	4235274	AAEL018117_RA_exon_5
supercont1.14	4246432	4246856	AAEL018117_RA_exon_4
supercont1.14	4247127	4247419	AAEL018117_RA_exon_2
supercont1.14	4336580	4337042	AAEL000684_RA_exon_1
supercont1.15	56288	57281	AAEL000741_RA_exon_1
supercont1.15	78459	78754	AAEL000741_RA_exon_2
supercont1.15	93583	94079	AAEL000741_RA_exon_3
supercont1.15	119850	120764	AAEL000741_RA_exon_5;AAEL000741_RA_exon_6
supercont1.15	122550	122793	AAEL000745_RA_exon_1
supercont1.15	143762	144739	AAEL000739_RA_exon_4
supercont1.15	153125	154621	AAEL000739_RA_exon_2;AAEL000739_RB_exon_2;AAEL000739_RA_exon_3;AAEL000739_RB_exon_3
supercont1.15	158436	158722	AAEL000739_RA_exon_1
supercont1.15	179792	180524	AAEL000727_RA_exon_1
supercont1.15	202415	202838	AAEL000737_RA_exon_1;AAEL000737_RB_exon_1
supercont1.15	206559	206976	AAEL000737_RA_exon_3;AAEL000737_RB_exon_3
supercont1.15	210339	211327	AAEL000737_RA_exon_4;AAEL000737_RB_exon_4
supercont1.15	211384	212162	AAEL000737_RA_exon_5;AAEL000737_RB_exon_5
supercont1.15	212164	212450	AAEL000737_RA_exon_6;AAEL000737_RB_exon_6
supercont1.15	212806	213565	AAEL000737_RA_exon_8
supercont1.15	216598	216773	AAEL000737_RB_exon_10
supercont1.15	216963	217091	AAEL000737_RB_exon_10
supercont1.15	223210	223507	AAEL000734_RA_exon_2
supercont1.15	223575	224027	AAEL000734_RA_exon_3
supercont1.15	246537	246856	AAEL018120_RA_exon_1
supercont1.15	252321	252862	AAEL018120_RA_exon_2
supercont1.15	369753	370064	AAEL018120_RA_exon_8
supercont1.15	379776	380325	AAEL018120_RA_exon_10
supercont1.15	381486	382554	AAEL018120_RA_exon_11
supercont1.15	382556	383348	AAEL018120_RA_exon_11
supercont1.15	433082	434423	AAEL000730_RA_exon_5
supercont1.15	445068	446957	AAEL000730_RA_exon_3
supercont1.15	457561	458057	AAEL000730_RA_exon_2
supercont1.15	490464	491193	AAEL000725_RA_exon_2
supercont1.15	491194	491678	AAEL000725_RA_exon_1
supercont1.15	687137	689291	AAEL000747_RA_exon_1
supercont1.15	695299	695589	AAEL000747_RA_exon_3
supercont1.15	695674	696034	AAEL000747_RA_exon_4
supercont1.15	696049	696307	AAEL000747_RA_exon_5
supercont1.15	701070	701839	AAEL000747_RA_exon_9
supercont1.15	714849	715606	AAEL000751_RA_exon_2;AAEL000751_RA_exon_3
supercont1.15	715619	716051	AAEL000751_RA_exon_4
supercont1.15	723946	724359	AAEL000751_RA_exon_5
supercont1.15	724496	724787	AAEL000751_RA_exon_7
supercont1.15	735542	735901	AAEL000735_RA_exon_3
supercont1.15	735902	736363	AAEL000735_RA_exon_4
supercont1.15	738440	739310	AAEL000735_RA_exon_5;AAEL000735_RA_exon_6
supercont1.15	747794	748602	AAEL000735_RA_exon_8;AAEL000744_RA_exon_5
supercont1.15	758872	759188	AAEL000744_RA_exon_4
supercont1.15	774550	775086	AAEL000744_RA_exon_1
supercont1.15	844572	845303	AAEL000738_RA_exon_1
supercont1.15	852503	852961	AAEL000738_RA_exon_2
supercont1.15	863415	863668	AAEL000738_RA_exon_3
supercont1.15	864167	865215	AAEL000738_RA_exon_4
supercont1.15	921746	922601	AAEL000733_RA_exon_4;AAEL000733_RB_exon_5
supercont1.15	953936	954392	AAEL000733_RA_exon_3;AAEL000733_RB_exon_4
supercont1.15	1001547	1002029	AAEL000733_RA_exon_1
supercont1.15	1154240	1154659	AAEL000723_RA_exon_2
supercont1.15	1156121	1156576	AAEL000723_RA_exon_3
supercont1.15	1161824	1162109	AAEL000723_RA_exon_4
supercont1.15	1171882	1172722	AAEL000723_RA_exon_7
supercont1.15	1186413	1186698	AAEL000723_RA_exon_8
supercont1.15	1186983	1187332	AAEL000723_RA_exon_10
supercont1.15	1337952	1339943	AAEL000748_RA_exon_1
supercont1.15	1357662	1359898	AAEL000732_RA_exon_1
supercont1.15	1545416	1545697	AAEL000729_RA_exon_7
supercont1.15	1562672	1562983	AAEL000729_RA_exon_6
supercont1.15	1608541	1608793	AAEL000729_RA_exon_5
supercont1.15	2838345	2839359	AAEL000726_RA_exon_2;AAEL000726_RA_exon_3
supercont1.15	2853075	2853775	AAEL000749_RA_exon_2
supercont1.15	2853795	2854607	AAEL000749_RA_exon_3
supercont1.15	3968169	3969926	AAEL000721_RA_exon_1
supercont1.15	3972023	3973702	AAEL000724_RA_exon_1;AAEL000724_RA_exon_2;AAEL000724_RB_exon_1
supercont1.15	3981060	3982034	AAEL000750_RA_exon_1;AAEL000750_RA_exon_2
supercont1.15	3993304	3994945	AAEL000750_RA_exon_3
supercont1.15	4012122	4013624	AAEL000746_RA_exon_2
supercont1.15	4033135	4033637	AAEL000722_RA_exon_2;AAEL000722_RB_exon_2;AAEL000722_RC_exon_2
supercont1.15	4077471	4077793	AAEL018121_RA_exon_1
supercont1.15	4078306	4078551	AAEL018121_RA_exon_2
supercont1.15	4078606	4078934	AAEL018121_RA_exon_3
supercont1.15	4313182	4314442	AAEL018121_RA_exon_6
supercont1.15	4314477	4314728	AAEL018121_RA_exon_7
supercont1.15	4329867	4330463	AAEL018121_RA_exon_8
supercont1.16	196609	197660	AAEL000762_RA_exon_2
supercont1.16	283403	285324	AAEL000765_RA_exon_2;AAEL000765_RA_exon_3
supercont1.16	367855	368137	AAEL000780_RA_exon_1
supercont1.16	382932	384176	AAEL000780_RA_exon_4
supercont1.16	394820	396061	AAEL000752_RA_exon_4;AAEL000752_RB_exon_4;AAEL000752_RB_exon_6
supercont1.16	409284	409917	AAEL000752_RA_exon_2;AAEL000752_RB_exon_2
supercont1.16	410880	411153	AAEL000789_RA_exon_1
supercont1.16	414231	414581	AAEL000783_RA_exon_1
supercont1.16	414731	415893	AAEL000783_RA_exon_2
supercont1.16	504899	505463	AAEL000779_RA_exon_2
supercont1.16	505654	506041	AAEL000779_RA_exon_1
supercont1.16	575692	576517	AAEL000771_RA_exon_3
supercont1.16	576567	577544	AAEL000771_RA_exon_2
supercont1.16	584857	585454	AAEL000771_RA_exon_1
[truncated: 36,751 more rows]
